# Supplementary material for: RNA sequencing to characterize transcriptional changes of sexual maturation and mating in the female oriental fruit fly Bactrocera dorsalis
Source: BMC Genomics. 2016 Mar 5;17:194. doi: 10.1186/s12864-016-2532-6 (PMC4779581; doi:10.1186/s12864-016-2532-6)
Supplement: Additional file 5: Figure S2. — Gene ontology (GO) analyses of transcriptome sequences predicted to participate in: (A) biological processes and (B) molecular functions. Data are presented as level 3 GO categorization for molecular function and level 2 GO categorization for biological process. Classified gene objects are showed as percentages (in brackets) of the total number according to the GO assignments. (ZIP 1448 kb) [file 12864_2016_2532_MOESM5_ESM.zip]

Archive with 2 entries (2 files):
- Fig S2A.tif
- Fig S2B.tif
