# Supplementary material for: RNA sequencing to characterize transcriptional changes of sexual maturation and mating in the female oriental fruit fly Bactrocera dorsalis
Source: BMC Genomics. 2016 Mar 5;17:194. doi: 10.1186/s12864-016-2532-6 (PMC4779581; doi:10.1186/s12864-016-2532-6)
Supplement: Additional file 7: File S1. — Genes differentially expressed between mature virgin females and immature individuals, and between mated females and mature virgins. Reads, RPKM and the fold values for each comparison group (mature virgin vs. immature, and mated vs. mature virgin) is shown. (XLS 674 kb) [file 12864_2016_2532_MOESM7_ESM.xls]

## Sheet: mature virgin vs. immature
#Gene	length	mature virgin		immature		log2(Fold_change) normalized	q-value(Benjamini et al. 1995)	p-value	Result
		reads	RPKM	reads	RPKM
comp61387_c0_seq1	1420	352	20.308	42	2.66257	2.93115	1.78382e-55	1.39681e-56	up
comp65126_c1_seq2	3469	64	1.51143	4202	109.042	-6.17282	0	0	down
comp61583_c0_seq1	1941	493	20.8082	164	7.60605	1.45193	2.95941e-32	3.27449e-33	up
comp55287_c0_seq1	1022	735	58.9182	137	12.0673	2.28761	1.36364e-87	7.52971e-89	up
comp61741_c0_seq1	2250	575	20.9362	155	6.2014	1.75533	5.72478e-49	4.89e-50	up
comp58812_c0_seq7	4864	1632	27.4878	624	11.5487	1.25106	2.29602e-83	1.31881e-84	up
comp60014_c0_seq1	2157	850	32.2836	188	7.846	2.04077	8.18838e-88	4.50627e-89	up
comp64749_c0_seq1	1970	1395	58.0124	4	0.182783	8.31009	4.95293e-270	9.1294e-272	up
comp57817_c0_seq1	416	48	9.4528	167	36.138	-1.9347	1.88645e-18	2.76926e-19	down
comp55706_c0_seq1	2422	4638	156.881	276	10.2583	3.9348	0	0	up
comp65834_c0_seq6	3131	212	5.54709	758	21.7935	-1.97409	1.83905e-82	1.06752e-83	down
comp63241_c0_seq1	2061	526	20.9084	130	5.67814	1.88059	3.16151e-49	2.68796e-50	up
comp65930_c0_seq4	8609	3698	35.1906	1556	16.2704	1.11294	5.76351e-156	1.89759e-157	up
comp65694_c0_seq3	2884	865	24.5716	267	8.33406	1.5599	5.55476e-62	4.02938e-63	up
comp65976_c0_seq2	3915	1015	21.2396	178	4.09288	2.37557	4.40193e-126	1.77525e-127	up
comp60671_c0_seq1	1316	436	27.1421	84	5.74598	2.23991	4.55107e-51	3.76467e-52	up
comp65463_c0_seq7	3292	1425	35.4624	117	3.19939	3.47042	1.76312e-257	3.46898e-259	up
comp60393_c0_seq1	1037	274	21.6463	114	9.89617	1.12918	1.05319e-12	1.81482e-13	up
comp59488_c0_seq4	3284	1637	40.8374	468	12.8287	1.67051	2.24558e-128	8.91367e-130	up
comp65917_c0_seq8	4004	1296	26.517	497	11.1739	1.24679	4.63256e-66	3.20729e-67	up
comp55812_c0_seq1	519	178	28.0974	29	5.03004	2.48179	4.59465e-24	5.94896e-25	up
comp61695_c0_seq1	1432	464	26.5453	43	2.70313	3.29576	5.26556e-81	3.10943e-82	up
comp58811_c0_seq2	1743	896	42.1137	326	16.8369	1.32267	2.63168e-50	2.202e-51	up
comp59997_c0_seq1	3272	1483	37.1313	310	8.52883	2.12222	2.9954e-160	9.67202e-162	up
comp22774_c0_seq1	920	437	38.914	114	11.1547	1.80264	8.03955e-39	7.9728e-40	up
comp63838_c0_seq1	4821	3119	53.0018	920	17.1788	1.62542	1.99665e-234	4.31919e-236	up
comp64378_c0_seq1	3033	760	20.5283	148	4.39269	2.22444	1.55475e-87	8.59319e-89	up
comp54704_c0_seq1	510	215	34.5367	71	12.5322	1.46249	9.64351e-15	1.56075e-15	up
comp62543_c0_seq3	1489	449	24.7038	138	8.34306	1.56609	7.8058e-33	8.56049e-34	up
comp65122_c0_seq8	1614	638	32.384	0.5	0.0278874	10.1815	1.53763e-97	7.73818e-99	up
comp59985_c0_seq1	741	240	26.5342	57	6.92465	1.93804	6.7662e-24	8.79102e-25	up
comp64668_c0_seq1	2414	769	26.0977	92	3.43077	2.92732	7.43978e-120	3.15975e-121	up
comp57535_c0_seq1	569	1453	209.202	437	69.1369	1.59737	5.05332e-107	2.34131e-108	up
comp59964_c0_seq1	3289	1373	34.1995	262	7.17098	2.25373	7.21132e-160	2.33804e-161	up
comp64778_c0_seq3	3301	437	10.8455	934	25.4708	-1.23175	1.50952e-51	1.2423e-52	down
comp61337_c0_seq1	2008	721	29.416	226	10.1318	1.53772	8.95796e-51	7.44325e-52	up
comp63482_c0_seq1	1477	3070	170.283	1	0.0609481	11.4481	0	0	up
comp63874_c0_seq2	2651	775	23.95	302	10.2551	1.22369	8.90107e-39	8.82952e-40	up
comp62596_c0_seq1	2643	822	25.4793	132	4.49591	2.50264	1.41196e-108	6.45977e-110	up
comp60442_c0_seq1	3370	1130	27.4702	316	8.44108	1.70237	2.65971e-91	1.41095e-92	up
comp62892_c0_seq1	3232	334	8.46619	801	22.3101	-1.39791	1.03901e-53	8.32277e-55	down
comp55100_c0_seq1	576	2399	341.209	5431	848.786	-1.31474	0	0	down
comp46358_c0_seq1	2397	628	21.4637	103	3.86821	2.47216	4.72126e-82	2.75555e-83	up
comp54388_c0_seq1	972	298	25.1167	752	69.6454	-1.47138	1.90953e-54	1.51746e-55	down
comp67438_c0_seq1	1249	1224	80.2845	385	27.7485	1.53271	4.28885e-85	2.42378e-86	up
comp62813_c0_seq1	618	1561	206.932	3946	574.79	-1.47388	3.07038e-282	5.38335e-284	down
comp34883_c0_seq1	707	214	24.7975	51	6.49369	1.93308	2.43518e-21	3.34295e-22	up
comp58751_c0_seq1	1638	12163	608.33	507	27.8635	4.44841	0	0	up
comp58269_c0_seq1	1077	287	21.8313	621	51.9059	-1.2495	2.27589e-35	2.38428e-36	down
comp58990_c0_seq1	672	18	2.1944	690	92.4316	-5.39649	3.02311e-170	9.22586e-172	down
comp56277_c0_seq1	1978	902	37.3588	102	4.6421	3.0086	3.59364e-144	1.28107e-145	up
comp63746_c0_seq1	7218	2352	26.6952	922	11.4989	1.21509	2.19787e-114	9.66588e-116	up
comp61830_c0_seq5	2422	982	33.2162	265	9.84946	1.75377	8.12806e-83	4.69448e-84	up
comp61721_c1_seq1	2463	1031	34.2931	108	3.9473	3.11898	2.786e-170	8.49489e-172	up
comp61376_c0_seq1	1232	412	27.3968	73	5.334	2.36072	2.12425e-51	1.7527e-52	up
comp62131_c0_seq1	1024	49	3.92021	293	25.7578	-2.71601	4.29288e-47	3.77815e-48	down
comp32559_c0_seq1	450	160	29.1286	1	0.200045	7.18597	4.66262e-35	4.90503e-36	up
comp65117_c0_seq1	5911	1621	22.4665	669	10.1884	1.14085	1.10019e-71	7.19222e-73	up
comp60463_c0_seq1	1314	152	9.47678	26362	1806.03	-7.5742	0	0	down
comp64783_c1_seq4	5205	1726	27.1664	125	2.16187	3.65147	0	0	up
comp65229_c0_seq4	1238	131	8.66889	402	29.2312	-1.75359	8.49818e-38	8.54673e-39	down
comp57504_c0_seq1	2815	1932	56.2266	836	26.7343	1.07256	3.01068e-77	1.86068e-78	up
comp57514_c0_seq1	887	627	57.9104	196	19.8918	1.54165	1.89414e-44	1.72714e-45	up
comp60230_c0_seq1	1813	3159	142.746	133	6.60381	4.43401	0	0	up
comp53709_c0_seq1	570	224	32.1948	91	14.3717	1.1636	5.03474e-11	9.2083e-12	up
comp63356_c0_seq1	1658	1334	65.915	8	0.434357	7.24558	7.64954e-284	1.31693e-285	up
comp52458_c0_seq1	1801	1027	46.7164	459	22.9425	1.02591	1.10482e-38	1.0971e-39	up
comp56674_c0_seq1	3765	1353	29.4405	570	13.6286	1.11117	1.51579e-57	1.15767e-58	up
comp56432_c0_seq1	1297	2248	141.994	716	49.6951	1.51465	8.70668e-153	2.91497e-154	up
comp54509_c0_seq1	818	30649	3069.56	60507	6658.76	-1.11722	0	0	down
comp64689_c0_seq2	4260	1677	32.2505	242	5.11383	2.65684	1.59348e-235	3.43863e-237	up
comp53686_c0_seq1	673	199	24.2243	43	5.75167	2.0744	9.65621e-22	1.31613e-22	up
comp57158_c0_seq1	1075	275	20.9574	92	7.70407	1.44377	2.90093e-18	4.27613e-19	up
comp52435_c0_seq2	1023	624	49.9714	8	0.703972	6.14944	2.53234e-140	9.26842e-142	up
comp63612_c0_seq2	2284	938	33.6449	108	4.25666	2.9826	1.20069e-148	4.14686e-150	up
comp66015_c0_seq3	3792	4108	88.7513	516	12.2496	2.85703	0	0	up
comp47718_c0_seq1	438	110	20.5746	50	10.2763	1.00154	8.92394e-05	2.33966e-05	up
comp55721_c0_seq1	1059	517	39.9952	134	11.3907	1.81197	4.57032e-46	4.08155e-47	up
comp65502_c0_seq4	4124	3930	78.0704	1197	26.1286	1.57915	3.97194e-283	6.91155e-285	up
comp47422_c0_seq1	1202	2452	167.12	156	11.6832	3.83838	0	0	up
comp58799_c0_seq1	1734	1493	70.5381	594	30.8374	1.19372	5.54863e-71	3.64783e-72	up
comp34714_c0_seq1	1220	2906	195.141	67	4.94374	5.30277	0	0	up
comp65473_c0_seq1	4876	1743	29.2851	47	0.867711	5.07681	0	0	up
comp63689_c0_seq4	4012	3605	73.6134	18127	406.73	-2.46603	0	0	down
comp66128_c0_seq4	5486	2333	34.8395	65	1.06659	5.02964	0	0	up
comp55520_c0_seq1	1547	553	29.2852	127	7.39017	1.98649	1.55735e-55	1.21865e-56	up
comp52188_c0_seq1	402	4481	913.191	3	0.671794	10.4087	0	0	up
comp58380_c0_seq1	3892	1018	21.4283	219	5.06538	2.08077	1.343e-107	6.19751e-109	up
comp57510_c0_seq1	984	5879	489.464	435	39.7956	3.62052	0	0	up
comp58847_c0_seq1	1257	442	28.8071	146	10.4558	1.46212	2.58985e-29	3.019e-30	up
comp61975_c0_seq1	5473	2220	33.2308	447	7.3523	2.17625	4.53481e-247	9.39006e-249	up
comp60198_c0_seq1	2424	1016	34.3379	161	5.97908	2.52181	4.00427e-135	1.5164e-136	up
comp61455_c1_seq3	1544	867	46.0028	392	22.8549	1.00922	5.81635e-32	6.48021e-33	up
comp61100_c0_seq1	2101	1082	42.1904	360	15.4247	1.45167	1.37371e-69	9.16918e-71	up
comp62837_c1_seq1	1553	210	11.078	462	26.7801	-1.27346	2.47335e-27	2.99439e-28	down
comp64951_c0_seq1	3824	410	8.78373	1699	39.996	-2.18695	3.4781e-209	8.60924e-211	down
comp53331_c0_seq1	235	58	20.2196	15	5.74598	1.81513	5.70328e-06	1.3357e-06	up
comp66065_c0_seq21	4781	2972	50.9264	774	14.5735	1.80507	9.34712e-259	1.81682e-260	up
comp59108_c0_seq1	1685	74467	3620.57	19	1.01507	11.8004	0	0	up
comp64515_c0_seq5	4545	1688	30.4265	179	3.54536	3.10132	9.66058e-277	1.72957e-278	up
comp58687_c0_seq1	427	29	5.56395	97	20.4496	-1.87789	1.07496e-10	1.98936e-11	down
comp61339_c0_seq2	1177	491	34.1757	58	4.43601	2.94564	2.34194e-77	1.4449e-78	up
comp64615_c0_seq1	3347	834	20.4138	28	0.753084	4.76059	1.33982e-181	3.79831e-183	up
comp50912_c0_seq2	1184	477	33.005	185	14.0657	1.2305	1.91857e-24	2.46126e-25	up
comp55209_c0_seq1	776	888	93.7484	1635	189.669	-1.01662	6.03614e-66	4.18542e-67	down
comp64661_c0_seq5	1605	739	37.7209	0.5	0.0280437	10.3935	2.84135e-109	1.29617e-110	up
comp61278_c0_seq1	3540	2448	56.6527	889	22.6068	1.32539	3.79396e-136	1.42873e-137	up
comp65482_c0_seq1	6036	3340	45.3325	1234	18.4038	1.30055	4.26588e-180	1.22288e-181	up
comp60919_c0_seq1	1589	409	21.0869	111	6.2884	1.74558	7.4684e-35	7.89027e-36	up
comp60147_c0_seq1	1782	1149	52.8232	188	9.4971	2.47561	1.5542e-149	5.31849e-151	up
comp64639_c0_seq2	2839	1253	36.1575	554	17.5665	1.04147	3.95928e-48	3.42591e-49	up
comp60581_c0_seq1	2188	771	28.8682	150	6.17142	2.22581	7.48363e-89	4.07489e-90	up
comp66348_c0_seq1	7173	1780	20.3297	1	0.0125499	10.6617	4.0967e-251	8.32037e-253	up
comp59942_c0_seq1	1406	199	11.5953	1154	73.8859	-2.67176	2.16117e-179	6.23536e-181	down
comp62365_c0_seq1	3849	2057	43.7824	212	4.95825	3.14245	0	0	up
comp61893_c0_seq1	1472	899	50.0339	0.5	0.0305776	10.6762	5.21282e-127	2.08711e-128	up
comp65799_c0_seq1	2232	102	3.74385	1097	44.2439	-3.56288	1.89762e-222	4.37094e-224	down
comp58840_c0_seq1	3190	1571	40.3458	145	4.09184	3.3016	2.44725e-272	4.45908e-274	up
comp47257_c0_seq1	444	21	3.8748	102	20.6804	-2.41607	4.72411e-15	7.59326e-16	down
comp58277_c0_seq1	2347	1237	43.1787	203	7.78617	2.47133	1.33363e-160	4.29565e-162	up
comp62505_c0_seq1	1676	42	2.053	5398	289.934	-7.14185	0	0	down
comp59774_c0_seq1	3145	1587	41.3399	337	9.64606	2.09952	4.0927e-169	1.26091e-170	up
comp64033_c0_seq3	3331	1348	33.1534	331	8.94529	1.88996	2.01989e-125	8.20477e-127	up
comp53767_c0_seq4	6030	1954	26.5473	4772	71.24	-1.42412	0	0	down
comp62187_c0_seq1	2276	2225	80.0886	531	21.0021	1.93106	2.14734e-212	5.20167e-214	up
comp50893_c0_seq1	1214	392	26.4533	120	8.89823	1.57186	6.15675e-29	7.2193e-30	up
comp62775_c0_seq1	4407	4284	79.6378	157	3.20699	4.63416	0	0	up
comp60552_c0_seq2	2593	906	28.6245	411	14.2686	1.00441	4.22147e-33	4.60505e-34	up
comp66253_c0_seq2	5452	2116	31.796	941	15.5373	1.03311	1.51707e-79	9.13114e-81	up
comp60359_c0_seq1	1391	1719	101.242	777	50.2846	1.00962	1.94414e-62	1.40306e-63	up
comp60223_c0_seq1	5920	3789	52.4343	1190	18.0953	1.5349	6.08052e-262	1.16741e-263	up
comp50700_c0_seq2	234	67	23.457	17	6.53994	1.84267	6.90059e-07	1.52395e-07	up
comp66096_c1_seq1	4673	1178	20.652	411	7.91748	1.38317	2.01595e-70	1.33388e-71	up
comp58985_c0_seq1	1038	348	27.466	30	2.60175	3.40009	1.3482e-62	9.70132e-64	up
comp61561_c0_seq6	1846	771	34.2165	1	0.0487651	9.45463	1.99793e-130	7.80912e-132	up
comp55215_c0_seq1	2199	1202	44.7808	317	12.977	1.78692	8.85861e-104	4.22385e-105	up
comp58325_c0_seq3	5926	1582	21.8704	513	7.79285	1.48876	4.04797e-105	1.90655e-106	up
comp65068_c0_seq4	2305	644	22.889	232	9.06062	1.33698	4.9932e-37	5.07982e-38	up
comp63052_c0_seq1	2215	634	23.4492	41	1.66629	3.81483	2.39232e-123	9.85044e-125	up
comp55153_c0_seq1	1296	2938	185.72	8097	562.419	-1.59851	0	0	down
comp64819_c0_seq1	3149	888	23.1022	310	8.86196	1.38233	2.78088e-53	2.2408e-54	up
comp61965_c0_seq1	2855	863	24.7638	252	7.94576	1.63998	2.08989e-66	1.44082e-67	up
comp57016_c0_seq1	406	538	108.56	0.5	0.110863	9.9355	2.02183e-85	1.13673e-86	up
comp61967_c0_seq19	1393	548	32.2287	40	2.58494	3.64014	2.70075e-103	1.29488e-104	up
comp63011_c0_seq1	886	491	45.4005	57	5.79138	2.97073	5.45362e-78	3.33586e-79	up
comp60979_c0_seq1	744	262	28.8497	859	103.935	-1.84905	1.40926e-85	7.9083e-87	down
comp66223_c0_seq2	4906	133	2.22094	1268	23.2666	-3.38902	5.42332e-247	1.12442e-248	down
comp55877_c0_seq1	255	16	5.14035	175	61.7787	-3.58717	1.67098e-36	1.71323e-37	down
comp35557_c0_seq1	545	134	20.1429	20	3.3035	2.6082	2.41938e-19	3.4825e-20	up
comp55687_c0_seq1	282	49	14.2351	111	35.4336	-1.31567	1.41745e-07	3.00965e-08	down
comp62017_c0_seq1	2235	1430	52.4169	455	18.3263	1.51612	1.09943e-97	5.52999e-99	up
comp60126_c0_seq3	3176	1062	27.3941	82	2.3242	3.55906	6.16008e-196	1.63068e-197	up
comp53898_c0_seq1	2857	1591	45.6218	98	3.08785	3.88505	0	0	up
comp64034_c0_seq6	1072	1192	91.0949	2196	184.407	-1.01745	2.4092e-88	1.31756e-89	down
comp62164_c0_seq2	3834	8849	189.084	16190	380.133	-1.00748	0	0	down
comp59740_c0_seq1	3327	2554	62.8899	515	13.9346	2.17415	9.36911e-284	1.61545e-285	up
comp62507_c0_seq1	1810	497	22.4952	922	45.8557	-1.02748	2.88124e-38	2.87789e-39	down
comp65675_c0_seq7	1620	242	12.2381	459	25.5058	-1.05945	1.73083e-20	2.42043e-21	down
comp63823_c0_seq3	1063	86	6.62793	275	23.2884	-1.81298	2.37357e-27	2.87297e-28	down
comp64238_c0_seq2	2253	595	21.6356	118	4.71478	2.19814	9.17387e-68	6.2301e-69	up
comp65333_c0_seq3	1689	2387	115.781	989	52.7118	1.1352	2.96591e-104	1.40554e-105	up
comp55989_c0_seq1	566	100	14.4743	980	155.866	-3.42874	6.32773e-193	1.69346e-194	down
comp60422_c0_seq1	2302	1547	55.0551	329	12.8656	2.09735	1.16917e-164	3.67936e-166	up
comp63223_c0_seq1	2469	652	21.6341	200	7.29205	1.56891	2.35566e-47	2.06448e-48	up
comp57182_c0_seq2	666	1021	125.593	1962	265.195	-1.0783	8.05805e-87	4.47291e-88	down
comp61948_c0_seq1	5501	3595	53.539	1525	24.9557	1.10122	4.31103e-149	1.48322e-150	up
comp53616_c0_seq1	1734	1394	65.8607	568	29.4876	1.15931	2.29183e-63	1.63036e-64	up
comp67287_c0_seq1	352	80	18.6192	376	96.1581	-2.36862	9.68287e-52	7.94828e-53	down
comp65480_c0_seq1	6035	1938	26.3081	644	9.60615	1.45348	4.44084e-124	1.82265e-125	up
comp50432_c0_seq1	1179	2636	183.166	0.5	0.0381766	12.2282	4.14289e-284	7.12138e-286	up
comp64058_c0_seq1	1369	361	21.6031	59	3.87962	2.47725	1.05202e-47	9.15586e-49	up
comp64727_c0_seq1	2177	1280	48.1686	136	5.62369	3.09851	6.65498e-210	1.63849e-211	up
comp27618_c0_seq1	3851	9278	197.376	24372	569.716	-1.5293	0	0	down
comp57224_c0_seq1	776	1319	139.25	24	2.78414	5.64431	1.28838e-296	2.08858e-298	up
comp65084_c0_seq1	2656	725	22.3626	117	3.96551	2.49551	1.41308e-95	7.2347e-97	up
comp52841_c0_seq1	764	319	34.2066	100	11.7828	1.5376	5.25663e-23	6.96037e-24	up
comp63750_c0_seq1	3610	1010	22.9207	217	5.4112	2.08263	7.01346e-107	3.25133e-108	up
comp57385_c0_seq1	1200	449	30.6533	179	13.428	1.1908	6.00949e-22	8.14794e-23	up
comp62555_c0_seq1	675	221	26.8226	90	12.0027	1.16009	7.69496e-11	1.41633e-11	up
comp58610_c0_seq1	3978	1522	31.3446	370	8.37294	1.90441	6.27502e-143	2.2585e-144	up
comp57252_c0_seq1	551	26409	3926.57	107	17.4813	7.81131	0	0	up
comp62440_c0_seq1	3767	1662	36.145	305	7.28862	2.31008	3.78223e-199	9.84217e-201	up
comp59892_c0_seq1	2212	1402	51.9249	337	13.7147	1.92071	3.10995e-133	1.19253e-134	up
comp54295_c0_seq1	3398	4361	105.142	220	5.82828	4.17312	0	0	up
comp62725_c0_seq1	2115	1462	56.6304	655	27.8787	1.02242	2.39519e-54	1.90467e-55	up
comp64777_c0_seq3	3698	956	21.1789	9	0.219087	6.59498	2.15224e-211	5.25908e-213	up
comp54944_c0_seq1	377	3	0.651918	127	30.3252	-5.53968	3.11576e-32	3.45161e-33	down
comp53850_c0_seq1	2107	838	32.5831	224	9.57027	1.76749	1.38777e-71	9.08322e-73	up
comp60582_c0_seq1	693	604	71.403	24	3.11759	4.51748	4.01495e-129	1.58521e-130	up
comp61796_c0_seq1	1892	474	20.5244	86	4.09184	2.32652	5.49062e-58	4.16291e-59	up
comp64264_c0_seq1	3945	1366	28.3672	485	11.0671	1.35794	2.84391e-79	1.717e-80	up
comp63256_c0_seq3	2996	1397	38.2004	359	10.7868	1.82432	6.58903e-124	2.70782e-125	up
comp66079_c0_seq2	4115	578	11.5072	1303	28.5046	-1.30866	1.65916e-78	1.00829e-79	down
comp60305_c0_seq2	2345	891	31.1277	394	15.125	1.04127	1.68924e-34	1.79762e-35	up
comp55145_c0_seq1	324	43	10.8727	82	22.7829	-1.06725	0.000201604	5.50474e-05	down
comp60555_c1_seq16	3455	1824	43.2503	762	19.854	1.12328	1.4128e-78	8.57452e-80	up
comp60276_c0_seq2	3564	1426	32.7789	289	7.29963	2.16687	3.46318e-158	1.12832e-159	up
comp57103_c0_seq1	2222	988	36.4272	82	3.32208	3.45485	3.60532e-178	1.04973e-179	up
comp57146_c0_seq1	671	74	9.03487	357	47.8946	-2.40629	4.46306e-50	3.75325e-51	down
comp63383_c1_seq1	2069	257	10.1762	779	33.8936	-1.73582	2.63727e-71	1.73033e-72	down
comp24954_c0_seq1	845	777	75.3316	5	0.532665	7.14388	7.01664e-167	2.18215e-168	up
comp24959_c0_seq1	3033	2549	68.851	558	16.5616	2.05563	7.50958e-264	1.42589e-265	up
comp62279_c0_seq2	1688	494	23.9755	55	2.93313	3.03105	5.72995e-80	3.42912e-81	up
comp60978_c0_seq1	1471	196	10.9158	734	44.9184	-2.04089	2.21922e-83	1.27352e-84	down
comp58722_c0_seq1	4268	1667	31.9981	422	8.9008	1.84598	4.80852e-150	1.6404e-151	up
comp57676_c0_seq1	1302	337	21.2047	88	6.08433	1.80121	3.95321e-30	4.53929e-31	up
comp52888_c0_seq1	419	40	7.82094	102	21.9143	-1.48646	2.77474e-08	5.67731e-09	down
comp59096_c0_seq8	891	270	24.8255	70	7.07231	1.81157	1.62614e-24	2.0831e-25	up
comp64913_c0_seq3	2496	1021	33.5115	369	13.3083	1.33233	8.08518e-58	6.14931e-59	up
comp64629_c0_seq7	2440	624	20.9511	220	8.11659	1.36808	3.67573e-37	3.7361e-38	up
comp60550_c1_seq1	708	17645	2041.74	302	38.3985	5.73261	0	0	up
comp54154_c0_seq1	1504	9520	518.563	63	3.7708	7.10351	0	0	up
comp25552_c0_seq1	1026	870	69.468	338	29.6558	1.22803	1.20065e-43	1.10749e-44	up
comp58627_c0_seq1	1308	421	26.3686	166	11.4246	1.20668	4.6932e-21	6.4849e-22	up
comp47386_c0_seq1	1100	1286	95.777	468	38.2996	1.32235	9.58225e-72	6.26164e-73	up
comp56890_c0_seq2	1606	6860	349.938	51351	2878.35	-3.04007	0	0	down
comp63068_c0_seq1	1749	477	22.343	68	3.49993	2.67442	3.56945e-68	2.41273e-69	up
comp52436_c0_seq1	1004	1171	95.5512	198	17.753	2.42821	4.73734e-149	1.63115e-150	up
comp63709_c0_seq1	4136	1166	23.0957	98	2.13298	3.43668	3.27242e-209	8.09147e-211	up
comp57260_c0_seq1	1654	924	45.7667	383	20.8451	1.13459	6.17771e-41	5.93363e-42	up
comp34850_c0_seq1	2575	3591	114.249	206	7.20163	3.98771	0	0	up
comp59690_c0_seq1	825	872	86.5915	64	6.9834	3.63222	1.58156e-163	5.00642e-165	up
comp61335_c0_seq2	5973	1796	24.6335	180	2.71282	3.18276	2.14539e-301	3.40979e-303	up
comp58830_c0_seq1	1240	589	38.914	208	15.1002	1.36572	4.83547e-35	5.08943e-36	up
comp56310_c0_seq4	1472	377	20.982	109	6.66591	1.65428	6.36388e-30	7.32921e-31	up
comp25991_c0_seq1	695	10542	1242.66	4404	570.431	1.1233	0	0	up
comp57981_c0_seq4	1736	2808	132.514	867	44.9583	1.55948	6.52758e-199	1.70207e-200	up
comp31481_c0_seq1	1200	709	48.4036	145	10.8775	2.15377	1.4676e-78	8.91102e-80	up
comp64278_c0_seq1	3518	446	10.3861	927	23.7206	-1.19149	1.32642e-48	1.14001e-49	down
comp58236_c0_seq1	818	316	31.648	48	5.28237	2.58286	7.60009e-44	6.99834e-45	up
comp59569_c0_seq1	1456	1119	62.9624	223	13.7875	2.19113	4.6076e-126	1.86064e-127	up
comp62105_c0_seq1	2272	882	31.8034	317	12.5601	1.34034	1.54785e-50	1.29062e-51	up
comp65361_c0_seq1	4759	1322	22.7577	134	2.53472	3.16646	4.40872e-221	1.02366e-222	up
comp63429_c0_seq1	8219	2340	23.3244	451	4.93968	2.23935	1.08848e-269	2.01208e-271	up
comp61013_c0_seq2	2437	6324	212.593	57	2.10552	6.65777	0	0	up
comp59934_c0_seq2	692	316	37.4105	0.5	0.0650436	9.16782	4.31775e-56	3.35587e-57	up
comp58894_c0_seq1	592	240	33.2126	77	11.7087	1.50414	5.21403e-17	7.94362e-18	up
comp60119_c0_seq1	1495	380	20.8236	122	7.34615	1.50316	2.32702e-26	2.86832e-27	up
comp52488_c0_seq1	1138	278	20.0131	61	4.82535	2.05224	1.35461e-29	1.57156e-30	up
comp58532_c0_seq2	1052	1894	147.495	236	20.1947	2.86862	6.12791e-288	1.03715e-289	up
comp65724_c0_seq2	2734	549	16.4508	2130	70.1329	-2.09194	7.9888e-248	1.6521e-249	down
comp55294_c0_seq1	4561	58441	1049.71	157978	3118.01	-1.57063	0	0	down
comp51564_c0_seq1	219	9	3.36675	81	33.2952	-3.30589	2.33861e-16	3.63649e-17	down
comp52901_c0_seq1	280	53	15.5071	98	31.5071	-1.02275	7.9112e-05	2.06337e-05	down
comp57654_c0_seq1	1384	717	42.442	13	0.845567	5.64943	1.10989e-161	3.54564e-163	up
comp46681_c0_seq1	3300	1593	39.5471	576	15.7126	1.33165	1.41289e-89	7.61857e-91	up
comp65461_c0_seq2	4370	2919	54.7224	277	5.7061	3.26156	0	0	up
comp60815_c0_seq1	4616	2357	41.8318	940	18.3317	1.19026	5.71699e-111	2.57018e-112	up
comp55970_c0_seq1	449	490	89.4051	105	21.0515	2.08643	1.7202e-52	1.39931e-53	up
comp61221_c0_seq1	4461	1176	21.5967	530	10.6951	1.01386	2.53473e-43	2.35482e-44	up
comp48199_c0_seq2	594	2308	318.319	4344	658.331	-1.04834	1.62278e-182	4.58329e-184	down
comp47282_c0_seq1	2139	2577	98.6998	701	29.5018	1.74225	8.82578e-214	2.11694e-215	up
comp61162_c0_seq1	1781	10173	467.948	1388	70.1563	2.73771	0	0	up
comp64855_c0_seq1	4465	1450	26.6048	630	12.7016	1.06667	1.03469e-57	7.88863e-59	up
comp60640_c0_seq2	3988	1853	38.0656	115	2.59587	3.8742	0	0	up
comp61229_c0_seq1	1349	370	22.47	111	7.40716	1.60101	4.42977e-28	5.27861e-29	up
comp57095_c0_seq1	1040	830	65.3819	56	4.84725	3.75365	2.09234e-159	6.78928e-161	up
comp57923_c0_seq1	1058	849	65.7408	143	12.1672	2.43379	1.28267e-108	5.86484e-110	up
comp56633_c0_seq1	707	272	31.5183	99	12.6054	1.32215	6.30724e-16	9.90937e-17	up
comp57583_c0_seq1	1537	682	36.3516	137	8.02394	2.17964	9.95245e-77	6.17718e-78	up
comp63048_c0_seq4	851	352	33.8864	826	87.3758	-1.36653	1.64611e-53	1.32293e-54	down
comp58135_c0_seq1	1134	434	31.3537	187	14.8446	1.0787	2.92307e-18	4.30993e-19	up
comp61934_c0_seq1	1832	692	30.9452	292	14.3482	1.10884	8.13282e-30	9.39229e-31	up
comp66197_c0_seq2	4521	1314	23.8108	54	1.07523	4.4689	1.89606e-278	3.37453e-280	up
comp63489_c0_seq1	2563	823	26.3066	114	4.00403	2.7159	8.17687e-119	3.4901e-120	up
comp64194_c0_seq2	1533	114	6.09222	350	20.5526	-1.75428	4.70389e-33	5.13878e-34	down
comp53128_c0_seq1	1397	435	25.5097	139	8.95693	1.50997	3.13047e-30	3.58878e-31	up
comp59836_c0_seq1	1109	731	54.0006	59	4.78918	3.49512	2.7391e-133	1.0496e-134	up
comp49521_c0_seq1	1891	76	3.29257	469	22.3266	-2.76148	4.44704e-76	2.78249e-77	down
comp66337_c0_seq2	9741	2924	24.5916	1329	12.2818	1.00164	3.84036e-104	1.82299e-105	up
comp61151_c0_seq2	744	269	29.6205	49	5.92876	2.32079	3.05035e-33	3.31058e-34	up
comp58765_c0_seq2	1528	838	44.9297	277	16.3191	1.4611	1.22752e-54	9.7289e-56	up
comp56852_c0_seq1	1715	2362	112.831	4736	248.593	-1.13962	1.35857e-227	3.05386e-229	down
comp63473_c0_seq1	7980	2934	30.121	452	5.0989	2.56251	0	0	up
comp56398_c0_seq1	758	1194	129.047	197	23.3958	2.46358	1.70012e-154	5.65148e-156	up
comp57264_c0_seq1	1370	798	47.7194	0.5	0.0328542	10.5043	6.30061e-116	2.74425e-117	up
comp52154_c0_seq1	706	5631	653.422	2517	320.937	1.02573	1.25445e-207	3.13165e-209	up
comp58547_c0_seq1	828	1245	123.183	43	4.67497	4.71971	8.43962e-270	1.55785e-271	up
comp65608_c0_seq1	6714	2277	27.784	761	10.2034	1.44521	2.20967e-144	7.87123e-146	up
comp47751_c0_seq1	3868	955	20.2269	314	7.30776	1.46878	1.32133e-62	9.50444e-64	up
comp28907_c0_seq1	567	479	69.2094	181	28.7367	1.26808	1.11181e-25	1.39102e-26	up
comp61041_c0_seq1	609	1300	174.879	16	2.36507	6.20834	6.59452e-291	1.09694e-292	up
comp58888_c0_seq1	1614	645	32.7393	143	7.97578	2.03732	9.79355e-67	6.72604e-68	up
comp63431_c1_seq1	1037	66	5.21408	262	22.7438	-2.12499	5.81829e-32	6.48392e-33	down
comp26232_c0_seq1	496	5974	986.725	329	59.7111	4.04658	0	0	up
comp65681_c0_seq1	4620	1609	28.5316	241	4.69587	2.6031	4.61392e-221	1.07252e-222	up
comp60130_c0_seq1	2931	1473	41.1718	122	3.74701	3.45784	2.37862e-265	4.48499e-267	up
comp64313_c0_seq19	6801	1441	17.3582	3908	51.7276	-1.57532	0	0	down
comp66635_c0_seq1	885	1728	159.961	468	47.604	1.74856	2.19718e-144	7.82092e-146	up
comp55784_c0_seq1	2723	1630	49.0403	270	8.926	2.45788	5.17461e-210	1.27265e-211	up
comp57896_c0_seq1	759	3165	341.621	0.5	0.059302	12.492	0	0	up
comp57578_c0_seq1	1817	910	41.0298	195	9.66097	2.08643	1.27469e-96	6.47052e-98	up
comp62209_c0_seq1	1899	2547	109.88	5515	261.434	-1.25052	0	0	down
comp59376_c0_seq1	1211	408	27.6013	77	5.72384	2.26968	1.293e-48	1.11095e-49	up
comp62378_c0_seq1	1241	243	16.0416	459	33.2952	-1.0535	2.61118e-20	3.67087e-21	down
comp60561_c0_seq2	1165	862	60.617	10	0.772707	6.29366	8.85322e-193	2.37403e-194	up
comp54702_c0_seq2	2620	990	30.9561	296	10.1702	1.60587	8.44782e-74	5.39299e-75	up
comp63439_c0_seq1	2538	959	30.9556	180	6.38442	2.27757	2.2036e-113	9.75518e-115	up
comp64477_c1_seq1	589	75	10.4318	138	21.0914	-1.01567	2.22394e-06	5.06376e-07	down
comp56948_c0_seq2	6613	3135	38.8375	131	1.78326	4.44487	0	0	up
comp51867_c0_seq2	1302	1714	107.848	215	14.8651	2.859	8.66813e-260	1.67682e-261	up
comp61635_c0_seq1	1944	496	20.9025	112	5.18636	2.01088	1.06453e-50	8.86219e-52	up
comp58123_c0_seq1	988	363	30.0997	119	10.8425	1.47305	1.66294e-24	2.13068e-25	up
comp64220_c0_seq1	2047	4	0.160087	821	36.1049	-7.8172	1.29032e-183	3.63068e-185	down
comp53576_c0_seq1	2686	1528	46.6047	322	10.7917	2.11055	6.08736e-164	1.92373e-165	up
comp59316_c0_seq1	859	255	24.3198	21	2.20073	3.46608	7.59624e-47	6.70552e-48	up
comp57466_c0_seq1	1789	657	30.0862	193	9.71153	1.63133	2.03875e-50	1.70318e-51	up
comp61245_c0_seq1	1277	694	44.5227	164	11.561	1.94528	1.42358e-67	9.68657e-69	up
comp60762_c0_seq3	869	30	2.82823	199	20.6146	-2.86569	4.36911e-34	4.68639e-35	down
comp65267_c0_seq2	2035	839	33.7762	1546	68.389	-1.01776	1.59636e-62	1.14997e-63	down
comp56859_c0_seq1	339	830	200.582	0.5	0.132773	10.561	1.76246e-119	7.50867e-121	up
comp57262_c0_seq1	2071	704	27.8487	91	3.95551	2.81568	1.23956e-105	5.81525e-107	up
comp64438_c0_seq5	2526	29	0.94054	1405	50.0707	-5.73433	0	0	down
comp63872_c0_seq1	2192	953	35.6176	215	8.82955	2.01218	1.443e-96	7.33444e-98	up
comp60946_c0_seq1	2096	811	31.6988	37	1.5891	4.31814	1.93401e-169	5.94308e-171	up
comp63059_c0_seq5	3002	2063	56.2991	623	18.6818	1.59148	9.66718e-151	3.27233e-152	up
comp60843_c0_seq1	1776	649	29.9374	255	12.9252	1.21176	3.79333e-32	4.21024e-33	up
comp50705_c0_seq1	567	1090	157.491	175	27.7841	2.50294	1.11545e-143	3.98523e-145	up
comp59982_c0_seq2	3039	1084	29.2221	3510	103.972	-1.83107	0	0	down
comp59242_c0_seq1	2769	4759	140.801	51	1.65801	6.40806	0	0	up
comp71841_c0_seq1	1322	101	6.25897	527	35.8856	-2.51941	2.29412e-77	1.41479e-78	down
comp60759_c0_seq1	694	576	67.9948	173	22.4402	1.59934	4.14944e-43	3.86918e-44	up
comp64795_c0_seq3	2085	14	0.550091	902	38.9441	-6.14559	2.45667e-222	5.66515e-224	down
comp55593_c0_seq1	541	73	11.0545	206	34.2776	-1.63264	5.10491e-18	7.56408e-19	down
comp66242_c0_seq1	6340	8378	108.259	1526	21.6674	2.32089	0	0	up
comp62244_c0_seq3	1771	469	21.6954	170	8.64114	1.32809	5.79759e-27	7.07105e-28	up
comp56787_c0_seq1	1529	990	53.0445	151	8.89018	2.57692	6.9446e-135	2.63724e-136	up
comp61311_c0_seq1	1285	158	10.0732	577	40.4216	-2.00461	2.86029e-64	2.01281e-65	down
comp57741_c0_seq1	2485	1061	34.9785	311	11.2661	1.63448	5.02923e-81	2.96854e-82	up
comp64277_c0_seq32	2392	6483	222.038	1	0.0376339	12.5265	0	0	up
comp56918_c0_seq1	1716	246	11.7444	549	28.8002	-1.29411	4.30971e-33	4.70359e-34	down
comp58240_c0_seq2	501	333	54.4527	70	12.5777	2.11414	1.39512e-36	1.42854e-37	up
comp60542_c0_seq1	2291	840	30.0377	205	8.05508	1.89881	5.07539e-79	3.06826e-80	up
comp61529_c0_seq1	2971	1018	28.071	386	11.6957	1.2631	3.73469e-53	3.01134e-54	up
comp65680_c1_seq3	4448	1652	30.4269	137	2.77266	3.45601	2.3796e-297	3.84497e-299	up
comp56324_c0_seq1	1198	407	27.8324	95	7.13851	1.96307	1.62891e-40	1.57273e-41	up
comp50237_c0_seq1	251	656	214.113	9	3.22782	6.05167	9.79902e-148	3.39988e-149	up
comp58660_c0_seq1	1965	3770	157.178	1539	70.5045	1.15661	4.53903e-169	1.39962e-170	up
comp67945_c0_seq1	211	97	37.6619	242	103.246	-1.45491	6.94062e-18	1.03226e-18	down
comp64482_c0_seq12	2496	1034	33.9382	338	12.1903	1.47718	2.85325e-68	1.92712e-69	up
comp61594_c0_seq2	1209	163	11.0452	1857	138.27	-3.64599	0	0	down
comp60559_c0_seq1	1037	468	36.9726	120	10.417	1.82751	2.83697e-42	2.67012e-43	up
comp64273_c2_seq1	1332	1325	81.4938	3063	207.006	-1.34491	4.65924e-191	1.26542e-192	down
comp61658_c0_seq1	1537	961	51.2227	103	6.0326	3.08593	3.10061e-157	1.01347e-158	up
comp58418_c0_seq1	2594	677	21.3812	68	2.35983	3.17959	4.14401e-114	1.82685e-115	up
comp57807_c0_seq1	1699	601	28.9797	35	1.85445	3.96598	5.89263e-120	2.49954e-121	up
comp52126_c0_seq1	2153	653	24.8475	152	6.35536	1.96705	1.44172e-64	1.01188e-65	up
comp63732_c0_seq2	1299	333	21.0014	138	9.56337	1.13489	2.30877e-15	3.67679e-16	up
comp59110_c0_seq1	620	63	8.32457	1091	158.407	-4.25012	5.53259e-248	1.14269e-249	down
comp63518_c0_seq1	2392	284	9.7268	689	25.9298	-1.41457	3.67361e-47	3.22925e-48	down
comp52921_c0_seq1	612	314	42.0331	112	16.4743	1.35131	7.81886e-19	1.13704e-19	up
comp56820_c0_seq1	1555	688	36.2469	0.5	0.0289455	10.2903	2.09029e-103	1.00054e-104	up
comp24448_c0_seq1	735	184	20.5089	56	6.8587	1.58025	3.53341e-14	5.81862e-15	up
comp62442_c0_seq1	1701	32435	1562.15	8	0.423376	11.8493	0	0	up
comp64975_c0_seq3	2850	736	21.1566	2332	73.6588	-1.79975	2.51794e-222	5.81309e-224	down
comp65271_c0_seq1	4276	1204	23.0676	486	10.2315	1.17285	7.12332e-56	5.55338e-57	up
comp59552_c0_seq1	915	1015	90.8778	259	25.4812	1.8345	5.64745e-91	3.00488e-92	up
comp64450_c0_seq4	1898	239	10.3161	533	25.2797	-1.29309	4.05643e-32	4.50869e-33	down
comp59000_c1_seq2	631	457	59.3334	87	12.4117	2.25715	5.65283e-54	4.51013e-55	up
comp57332_c0_seq1	1807	1090	49.4175	416	20.7241	1.25371	3.40022e-56	2.63734e-57	up
comp65443_c0_seq2	2872	998	28.4681	272	8.52561	1.73947	3.31827e-83	1.90861e-84	up
comp59253_c0_seq1	1258	979	63.7551	267	19.1061	1.73851	1.40391e-81	8.22357e-83	up
comp61201_c0_seq1	3986	1287	26.4517	201	4.53941	2.54278	1.68868e-172	5.10436e-174	up
comp56125_c0_seq1	1964	6022	251.196	1105	50.6479	2.31024	0	0	up
comp55098_c0_seq2	557	220	32.3579	2	0.323233	6.6454	2.63756e-49	2.24109e-50	up
comp60918_c0_seq1	1369	356	21.3039	60	3.94538	2.43288	4.11659e-46	3.67307e-47	up
comp64333_c0_seq1	2640	7184	222.933	4	0.136395	10.6746	0	0	up
comp55445_c0_seq1	3125	2242	58.7758	717	20.6543	1.50878	1.62574e-151	5.47733e-153	up
comp58636_c0_seq4	788	446	46.3683	107	12.2236	1.92347	3.78519e-43	3.52553e-44	up
comp61956_c0_seq2	688	141	16.7897	287	37.5521	-1.16132	4.11658e-15	6.60696e-16	down
comp65107_c0_seq3	3320	3371	83.1828	11	0.29826	8.12357	0	0	up
comp64224_c0_seq2	1864	733	32.2159	123	5.94019	2.43919	3.7502e-94	1.93986e-95	up
comp53501_c0_seq1	1072	121	9.24705	390	32.75	-1.82443	1.05074e-38	1.04313e-39	down
comp58800_c0_seq1	1712	616	29.4774	1469	77.243	-1.38979	8.18882e-97	4.14487e-98	down
comp58398_c0_seq1	702	282	32.9098	3038	389.575	-3.56532	0	0	down
comp61133_c0_seq2	2095	578	22.6025	173	7.43366	1.60434	1.91109e-43	1.77089e-44	up
comp62090_c0_seq1	2793	3256	95.505	8442	272.092	-1.51044	0	0	down
comp55497_c0_seq2	3815	1398	30.021	632	14.9129	1.00941	6.03566e-51	5.00711e-52	up
comp58335_c0_seq1	995	97	7.98659	39578	3580.73	-8.80846	0	0	down
comp63026_c0_seq1	3334	1982	48.7025	130	3.51009	3.79441	0	0	up
comp57833_c0_seq1	1551	14642	773.395	446	25.8859	4.90096	0	0	up
comp64721_c0_seq1	1464	165	9.23327	548	33.6962	-1.86767	1.06956e-55	8.35534e-57	down
comp62619_c0_seq1	1929	1372	58.2686	97	4.52669	3.68619	1.5896e-259	3.08133e-261	up
comp63013_c0_seq1	2951	937	26.0126	293	8.93798	1.54119	6.67625e-66	4.63104e-67	up
comp62999_c0_seq1	3581	1570	35.9177	100	2.51383	3.83673	3.33423e-305	5.21994e-307	up
comp64759_c0_seq1	3155	1775	46.0905	187	5.3356	3.11075	9.15911e-292	1.51384e-293	up
comp32821_c0_seq1	1909	1211	51.9698	406	19.1452	1.44069	6.73666e-77	4.17768e-78	up
comp54320_c0_seq1	4261	2009	38.6261	460	9.71823	1.99081	1.04951e-199	2.71994e-201	up
comp65070_c0_seq4	6279	5396	70.4035	1650	23.6556	1.57346	0	0	up
comp66233_c0_seq6	2736	741	22.1878	87	2.86249	2.95443	1.44899e-116	6.2843e-118	up
comp55737_c0_seq1	2051	861	34.3914	342	15.0107	1.19606	1.75176e-41	1.67097e-42	up
comp52958_c0_seq1	3204	1571	40.1695	554	15.5653	1.36777	5.20747e-92	2.74875e-93	up
comp47494_c0_seq1	2503	1830	59.8967	161	5.79036	3.37075	0	0	up
comp62223_c0_seq2	1515	154	8.32762	400	23.7678	-1.51303	1.26489e-30	1.44104e-31	down
comp24029_c0_seq2	1122	274	20.0065	118	9.46738	1.07943	7.13567e-12	1.26262e-12	up
comp56836_c0_seq1	610	179	24.0401	73	10.7729	1.15803	6.35078e-09	1.26481e-09	up
comp59461_c0_seq1	665	379	46.6907	72	9.74657	2.26017	5.26313e-45	4.75734e-46	up
comp64503_c0_seq1	1789	519	23.7667	137	6.89368	1.7856	2.45323e-45	2.21293e-46	up
comp50691_c0_seq1	1583	2152	111.372	923	52.4882	1.08532	1.42245e-87	7.85822e-89	up
comp57747_c0_seq1	2644	2897	89.7635	5933	202.001	-1.17016	3.65465e-297	5.91486e-299	down
comp68533_c0_seq1	4012	1458	29.7721	453	10.1643	1.55045	7.09641e-103	3.42491e-104	up
comp58540_c0_seq1	1842	1133	50.391	502	24.5332	1.03843	2.06439e-43	1.91349e-44	up
comp50611_c0_seq1	1130	677	49.0821	224	17.8447	1.4597	2.85707e-44	2.61272e-45	up
comp57426_c2_seq1	1381	2821	167.349	98573	6425.47	-5.26287	0	0	down
comp65401_c0_seq1	5441	2091	31.4839	641	10.6052	1.56984	8.69983e-150	2.97249e-151	up
comp54348_c0_seq1	221	80	29.6559	16	6.51731	2.18597	7.48693e-10	1.43555e-10	up
comp49557_c0_seq1	581	151	21.2919	4	0.619762	5.10244	2.306e-34	2.46157e-35	up
comp65451_c0_seq1	3414	1276	30.6196	567	14.9507	1.03425	1.89063e-48	1.63044e-49	up
comp47532_c0_seq1	1168	345	24.1985	130	10.0194	1.27212	7.55579e-19	1.09838e-19	up
comp59093_c0_seq1	1695	481	23.2481	76	4.03631	2.52601	1.28821e-64	9.03796e-66	up
comp56047_c0_seq1	1245	702	46.1935	205	14.8226	1.63989	3.36455e-54	2.6773e-55	up
comp62524_c0_seq1	1582	341	17.6588	1982	112.782	-2.67507	0	0	down
comp58749_c0_seq1	719	1071	122.032	6	0.751213	7.34382	1.84254e-226	4.15636e-228	up
comp64168_c1_seq1	730	243	27.2707	51	6.2891	2.11643	5.39607e-27	6.57706e-28	up
comp55519_c0_seq1	2835	1558	45.0222	378	12.0027	1.90728	1.40862e-146	4.92835e-148	up
comp57389_c0_seq1	656	195	24.3525	80	10.9781	1.14944	1.53398e-09	2.98163e-10	up
comp54916_c0_seq1	468	816	142.842	201	38.6626	1.88541	4.46594e-76	2.79549e-77	up
comp57155_c0_seq1	1201	423	28.8543	124	9.29436	1.63436	6.72417e-33	7.36896e-34	up
comp60511_c0_seq1	654	173	21.6711	0.5	0.0688229	8.29867	2.12974e-34	2.27201e-35	up
comp63251_c0_seq1	3291	1868	46.5009	449	12.2817	1.92075	3.3205e-177	9.72073e-179	up
comp54330_c0_seq1	1466	6925	386.989	1287	79.0288	2.29184	0	0	up
comp61670_c0_seq1	1662	20	0.985852	7267	393.609	-8.64118	0	0	down
comp55020_c0_seq1	738	794	88.1408	101	12.3199	2.83882	5.26458e-120	2.22896e-121	up
comp56783_c0_seq1	629	577	75.1515	101	14.4548	2.37826	3.32945e-72	2.1651e-73	up
comp53441_c0_seq1	1596	1764	90.5479	417	23.5204	1.94477	3.6194e-170	1.10552e-171	up
comp65702_c0_seq5	7415	5903	65.219	2477	30.0715	1.11689	7.48521e-250	1.5341e-251	up
comp60096_c0_seq2	564	297	43.141	65	10.3747	2.05599	1.26733e-31	1.41936e-32	up
comp58226_c0_seq1	1739	2042	96.1986	4676	242.056	-1.33125	1.12136e-286	1.90975e-288	down
comp62435_c0_seq1	1455	6	0.337832	363	22.4587	-6.05482	3.27555e-90	1.75584e-91	down
comp64907_c0_seq1	1336	424	25.9999	83	5.59258	2.21692	4.43908e-49	3.78591e-50	up
comp64521_c0_seq2	4731	1697	29.3861	656	12.4822	1.23526	5.90567e-85	3.34531e-86	up
comp64595_c0_seq3	3998	2372	48.6054	165	3.7152	3.70961	0	0	up
comp61771_c0_seq1	2955	9998	277.184	2955	90.0204	1.62252	0	0	up
comp58105_c0_seq1	1672	673	32.9755	117	6.29927	2.38814	1.88863e-84	1.07432e-85	up
comp65196_c0_seq1	3256	1540	38.748	201	5.55716	2.8017	9.25214e-229	2.06261e-230	up
comp24978_c0_seq1	1239	388	25.6551	2642	191.956	-2.90346	0	0	down
comp58088_c0_seq2	1442	1997	113.456	506	31.5883	1.84466	2.17256e-179	6.27397e-181	up
comp35181_c0_seq1	251	333	108.688	1739	623.687	-2.52062	3.60887e-253	7.27234e-255	down
comp59591_c0_seq2	2205	811	30.1318	292	11.9211	1.33777	2.03533e-46	1.80744e-47	up
comp62359_c0_seq1	830	2282	225.242	274	29.7176	2.92209	0	0	up
comp61385_c0_seq2	3310	2605	64.4752	1084	29.481	1.12896	1.07635e-112	4.78769e-114	up
comp55843_c0_seq1	477	1262	216.747	329	62.0895	1.80359	2.67543e-110	1.20845e-111	up
comp54797_c0_seq1	665	71	8.74681	675	91.3741	-3.38496	8.48012e-132	3.28539e-133	down
comp65806_c0_seq1	4232	436	8.44022	2096	44.5848	-2.4012	1.77334e-288	2.99199e-290	down
comp63812_c0_seq2	3914	1137	23.7987	352	8.09585	1.55562	7.78364e-81	4.6067e-82	up
comp66272_c0_seq1	2600	6288	198.131	161	5.57434	5.15151	0	0	up
comp58679_c0_seq1	1154	289	20.5166	110	8.5808	1.25761	1.13506e-15	1.79322e-16	up
comp64544_c0_seq1	2667	1787	54.8927	355	11.9825	2.19569	2.93379e-201	7.53347e-203	up
comp63713_c0_seq1	2570	1251	39.8783	330	11.559	1.78658	6.10191e-108	2.80939e-109	up
comp57353_c0_seq1	2157	979	37.1831	403	16.8188	1.14457	6.51621e-44	5.98821e-45	up
comp55554_c0_seq1	573	271	38.746	88	13.8251	1.48676	8.91408e-19	1.29725e-19	up
comp65050_c0_seq1	2761	362	10.7413	751	24.4858	-1.18878	2.00183e-39	1.96509e-40	down
comp59039_c0_seq1	746	419	46.0138	170	20.514	1.16546	6.96767e-20	9.88932e-21	up
comp60072_c0_seq1	288	251	71.3993	38	11.8777	2.58766	4.25218e-35	4.46651e-36	up
comp50979_c0_seq1	770	440	46.8139	123	14.3799	1.70288	3.55385e-36	3.66437e-37	up
comp62653_c0_seq1	1143	144	10.3212	371	29.2192	-1.50131	3.69371e-28	4.39467e-29	down
comp63870_c0_seq1	4990	1960	32.1787	291	5.24969	2.6158	1.62655e-270	2.9852e-272	up
comp57215_c0_seq1	472	129	22.3903	280	53.4019	-1.25402	1.48225e-16	2.29037e-17	down
comp61652_c0_seq1	1502	430	23.4537	106	6.35297	1.88431	1.5746e-40	1.51947e-41	up
comp60578_c0_seq2	1370	27	1.61457	3873	254.488	-7.30031	0	0	down
comp50136_c0_seq1	2175	544	20.4905	242	10.0161	1.03264	3.69475e-21	5.09648e-22	up
comp59863_c0_seq2	713	186	21.3716	46	5.80777	1.87964	5.14712e-18	7.62799e-19	up
comp63691_c0_seq1	2983	761	20.8999	118	3.56098	2.55315	7.38424e-103	3.56773e-104	up
comp62733_c0_seq1	2246	1082	39.4667	179	7.17438	2.45971	7.58692e-140	2.78485e-141	up
comp56143_c0_seq1	1087	12594	949.176	5544	459.129	1.04778	0	0	up
comp65818_c0_seq2	5151	2039	32.4294	196	3.42535	3.24298	0	0	up
comp62701_c0_seq1	3320	824	20.333	285	7.72765	1.39572	3.14186e-50	2.63386e-51	up
comp51978_c0_seq1	1545	850	45.0716	1586	92.4093	-1.03582	5.74614e-66	3.9813e-67	down
comp54856_c0_seq2	313	84	21.9861	2	0.57521	5.25636	1.18323e-19	1.68939e-20	up
comp35474_c0_seq1	2062	508	20.1831	160	6.98509	1.5308	7.76203e-36	8.06911e-37	up
comp34793_c1_seq2	371	4759	1050.88	4	0.97057	10.0805	0	0	up
comp64908_c0_seq2	7840	2500	26.1238	864	9.92061	1.39686	1.49244e-150	5.0598e-152	up
comp64758_c0_seq3	2318	640	22.6193	102	3.96121	2.51354	3.58442e-85	2.02284e-86	up
comp55328_c0_seq1	1564	616	32.2669	123	7.07961	2.18831	9.73218e-70	6.48572e-71	up
comp62326_c0_seq5	4462	4359	80.0332	8502	171.527	-1.09977	0	0	down
comp64048_c0_seq1	1868	323	14.1657	799	38.5044	-1.44262	3.91451e-56	3.03935e-57	down
comp59632_c0_seq2	958	346	29.5885	121	11.37	1.3798	2.69045e-21	3.69693e-22	up
comp55336_c0_seq1	2010	651	26.5337	165	7.38973	1.84423	3.96117e-59	2.96139e-60	up
comp63674_c0_seq5	1195	955	65.4709	223	16.7988	1.9625	1.11704e-93	5.81356e-95	up
comp65636_c3_seq1	525	6105	952.663	520	89.163	3.41745	0	0	up
comp62085_c0_seq1	2265	745	26.9464	173	6.87573	1.97051	1.07906e-73	6.89433e-75	up
comp62287_c0_seq5	1752	365	17.0676	1586	81.4911	-2.25538	7.65298e-203	1.94897e-204	down
comp60742_c0_seq2	6410	4745	60.6444	421	5.91242	3.35856	0	0	up
comp61521_c0_seq1	1508	405	22.0022	78	4.65623	2.24042	1.59433e-47	1.39262e-48	up
comp61275_c0_seq1	974	280	23.5511	106	9.79688	1.2654	2.37822e-15	3.78802e-16	up
comp58154_c0_seq1	670	727	88.894	205	27.5436	1.69037	1.60106e-58	1.20459e-59	up
comp48143_c0_seq1	1126	860	62.571	262	20.9461	1.57881	1.05869e-62	7.60406e-64	up
comp57334_c0_seq1	1242	630	41.5558	112	8.11778	2.35589	6.99029e-78	4.2832e-79	up
comp34793_c0_seq3	611	7116	954.13	293	43.1685	4.46613	0	0	up
comp54148_c0_seq1	473	720	124.705	77	14.6545	3.08911	3.65945e-118	1.56872e-119	up
comp62113_c0_seq1	1288	592	37.6546	40	2.79566	3.75157	6.22301e-114	2.74501e-115	up
comp58858_c0_seq1	2645	942	29.1768	409	13.92	1.06767	6.76878e-38	6.79134e-39	up
comp63602_c0_seq1	3287	845	21.0606	290	7.94217	1.40694	4.23178e-52	3.46363e-53	up
comp57562_c0_seq1	1227	169	11.2838	399	29.2731	-1.37533	1.32347e-26	1.62538e-27	down
comp62822_c0_seq1	2676	1365	41.7887	405	13.6242	1.61695	2.26737e-102	1.10089e-103	up
comp61011_c1_seq2	3182	875	22.5279	3332	94.264	-2.06499	0	0	down
comp65474_c0_seq1	3201	848	21.7032	362	10.1804	1.09211	1.85074e-35	1.93619e-36	up
comp53188_c0_seq1	430	123	23.4342	21	4.39634	2.41424	2.03855e-16	3.16236e-17	up
comp56952_c0_seq6	2553	1446	46.4013	581	20.4864	1.1795	1.68577e-67	1.14751e-68	up
comp59225_c0_seq1	1462	395	22.1341	94	5.7879	1.93516	1.25394e-38	1.24585e-39	up
comp65343_c0_seq1	2931	723	20.2086	62	1.90422	3.4077	3.33775e-129	1.31607e-130	up
comp60574_c0_seq1	1150	614	43.7405	9	0.704507	5.95621	1.61697e-138	5.99082e-140	up
comp56700_c0_seq1	3849	282	6.00225	1421	33.2343	-2.4691	2.89297e-202	7.39806e-204	down
comp46945_c0_seq1	2425	1758	59.3909	670	24.8716	1.25574	3.04846e-90	1.6317e-91	up
comp59595_c0_seq1	898	284	25.9092	122	12.2299	1.08305	2.45349e-12	4.2797e-13	up
comp64340_c0_seq2	2161	13	0.492835	928	38.6575	-6.2935	7.07445e-228	1.58649e-229	down
comp63945_c0_seq1	2051	1081	43.179	2	0.0877819	8.94219	6.83946e-195	1.81595e-196	up
comp54100_c0_seq1	1255	411	26.8294	94	6.74256	1.99245	1.08681e-41	1.03151e-42	up
comp34826_c0_seq1	330	2289	568.257	346	94.385	2.58991	0	0	up
comp60507_c0_seq1	2249	2580	93.9816	316	12.6485	2.89341	0	0	up
comp63133_c0_seq1	2725	1385	41.6386	495	16.3523	1.34843	1.6408e-79	9.8802e-81	up
comp60540_c0_seq1	1745	17197	807.365	5521	284.815	1.5032	0	0	up
comp62575_c0_seq1	1689	910	44.1392	195	10.3931	2.08643	1.27469e-96	6.47052e-98	up
comp56407_c0_seq1	928	300	26.4841	61	5.91729	2.16212	5.64021e-34	6.06321e-35	up
comp60433_c0_seq1	1457	1946	109.42	877	54.1852	1.0139	4.87763e-71	3.20153e-72	up
comp58078_c0_seq1	543	5	0.754367	231	38.296	-5.66578	6.87568e-58	5.22213e-59	down
comp54231_c0_seq1	2236	596	21.8367	185	7.44802	1.55183	1.06058e-42	9.93717e-44	up
comp57515_c0_seq1	1150	646	46.0201	154	12.0549	1.93264	1.95487e-62	1.41133e-63	up
comp60746_c1_seq1	2239	580	21.222	182	7.31742	1.53615	5.56051e-41	5.33641e-42	up
comp62162_c0_seq1	2183	714	26.7952	166	6.84534	1.96878	1.37419e-70	9.0743e-72	up
comp63168_c0_seq1	1675	3454	168.935	912	49.0141	1.7852	4.92916e-296	8.00366e-298	up
comp55623_c0_seq1	2088	741	29.0737	79	3.40594	3.09359	9.65567e-122	4.0166e-123	up
comp55065_c0_seq1	928	980	86.5149	412	39.9659	1.11418	3.89586e-42	3.67291e-43	up
comp55768_c0_seq1	5661	2353	34.0519	346	5.50204	2.6297	0	0	up
comp60445_c0_seq1	1123	260	18.9673	684	54.8299	-1.53144	1.41237e-52	1.14703e-53	down
comp58475_c0_seq1	1296	989	62.5179	93	6.4598	3.27471	1.33588e-170	4.06974e-172	up
comp64136_c0_seq1	5323	1901	29.2576	301	5.09039	2.52296	3.94851e-252	7.98808e-254	up
comp52389_c0_seq1	1425	1103	63.4123	347	21.9208	1.53246	9.0928e-77	5.64122e-78	up
comp64335_c0_seq1	1913	164	7.02331	558	26.2579	-1.90253	4.24363e-58	3.21072e-59	down
comp58621_c0_seq1	1038	1826	144.117	595	51.6013	1.48176	2.39381e-120	1.01035e-121	up
comp58514_c0_seq1	1522	496	26.6981	223	13.1896	1.01734	6.31425e-19	9.16062e-20	up
comp57328_c0_seq1	795	1505	155.089	67	7.58662	4.3535	0	0	up
comp58083_c0_seq1	1089	472	35.5081	124	10.2503	1.79249	1.55228e-41	1.47904e-42	up
comp63719_c0_seq1	2074	295	11.6527	986	42.7966	-1.87683	4.60401e-100	2.2695e-101	down
comp54182_c0_seq1	201	1455	593.034	2	0.895725	9.37084	4.78287e-248	9.86577e-250	up
comp54635_c0_seq1	981	109	9.1027	387	35.5126	-1.96397	2.59808e-42	2.44459e-43	down
comp61065_c0_seq2	674	1551	188.523	430	57.4314	1.71483	3.12211e-126	1.25746e-127	up
comp66261_c0_seq1	3709	2651	58.5552	215	5.21822	3.48817	0	0	up
comp65912_c0_seq8	3339	1740	42.6919	0.5	0.0134801	11.6289	5.15531e-209	1.28017e-210	up
comp56839_c0_seq1	451	1020	185.283	0.5	0.0998009	10.8584	7.62008e-140	2.79904e-141	up
comp50891_c0_seq6	2006	88	3.59389	453	20.3286	-2.4999	4.56094e-66	3.1565e-67	down
comp57985_c0_seq1	2086	521	20.4614	81	3.49552	2.54933	1.27164e-70	8.39376e-72	up
comp56446_c0_seq1	1549	1885	99.6948	405	23.5366	2.08261	1.21677e-198	3.17596e-200	up
comp59324_c0_seq1	590	208	28.8818	88	13.4268	1.10505	1.49896e-09	2.91276e-10	up
comp63495_c0_seq2	1814	459	20.7295	48	2.38202	3.12143	2.0379e-76	1.27079e-77	up
comp61092_c0_seq1	1220	318	21.354	53	3.91072	2.449	1.3273e-41	1.26222e-42	up
comp59624_c0_seq1	946	298	25.807	129	12.2755	1.07198	1.05822e-12	1.82378e-13	up
comp61614_c0_seq1	992	438	36.1722	170	15.4269	1.22944	1.71003e-22	2.28915e-23	up
comp60835_c0_seq1	837	245	23.9802	85	9.14186	1.39129	1.56437e-15	2.47931e-16	up
comp64171_c0_seq9	3570	1244	28.5473	153	3.85802	2.88742	1.10009e-190	2.99068e-192	up
comp56886_c0_seq1	1078	2731	207.547	373	31.1481	2.73622	0	0	up
comp58310_c0_seq1	812	1398	141.047	1	0.110863	10.3132	2.15346e-208	5.36458e-210	up
comp59359_c0_seq1	1304	5200	326.692	12231	844.355	-1.36992	0	0	down
comp61786_c0_seq1	1499	486	26.5612	168	10.089	1.39653	4.68809e-30	5.39178e-31	up
comp63108_c0_seq1	4143	2201	43.5229	87	1.89036	4.52504	0	0	up
comp55694_c0_seq1	843	415	40.3305	97	10.3582	1.96109	3.07622e-41	2.94085e-42	up
comp60003_c0_seq1	2374	1394	48.1055	19	0.720466	6.06113	0	0	up
comp63941_c0_seq26	4060	1357	27.3821	2476	54.8991	-1.00355	2.8461e-97	1.43456e-98	down
comp60324_c0_seq1	1644	1329	66.2271	2637	144.394	-1.12452	1.84909e-124	7.55989e-126	down
comp58175_c0_seq1	1373	24	1.43203	444	29.1107	-4.34541	1.21957e-102	5.91499e-104	down
comp57395_c0_seq2	558	180	26.4272	507	81.7927	-1.62995	7.45429e-43	6.96856e-44	down
comp62774_c0_seq1	2894	916	25.9304	243	7.55873	1.77843	8.16169e-79	4.94484e-80	up
comp27119_c0_seq1	388	169	35.6835	70	16.2408	1.13564	3.08219e-08	6.31616e-09	up
comp61692_c0_seq1	2621	880	27.5061	378	12.9827	1.08316	2.76933e-36	2.85106e-37	up
comp54159_c0_seq1	591	843	116.856	295	44.934	1.37886	1.92437e-50	1.6061e-51	up
comp62266_c0_seq1	3651	1357	30.4495	12	0.295876	6.68528	1.93847e-298	3.1168e-300	up
comp63162_c0_seq1	285	17965	5164.11	6774	2139.64	1.27115	0	0	up
comp57513_c0_seq1	2088	838	32.8796	242	10.4334	1.65598	2.12357e-65	1.48145e-66	up
comp27839_c0_seq1	1656	944	46.7008	268	14.5685	1.68059	4.38235e-75	2.76867e-76	up
comp63791_c0_seq1	344	77	18.3377	145	37.9446	-1.04908	5.62363e-07	1.23362e-07	down
comp35497_c0_seq1	6068	3658	49.3868	1228	18.2177	1.43878	7.56916e-230	1.67741e-231	up
comp52671_c0_seq1	1354	570	34.4881	257	17.0866	1.01323	1.78824e-21	2.4487e-22	up
comp65074_c0_seq1	4198	1273	24.8427	154	3.30232	2.91127	1.05414e-196	2.77375e-198	up
comp65609_c0_seq12	1753	1667	77.9052	356	18.2814	2.09134	1.03016e-176	3.02395e-178	up
comp54386_c0_seq1	1419	109	6.29299	4059	257.5	-5.35468	0	0	down
comp66201_c0_seq1	5767	2041	28.9938	301	4.69848	2.62548	8.5934e-283	1.49988e-284	up
comp63768_c0_seq1	2214	1031	38.1499	255	10.3682	1.87951	1.89182e-95	9.69575e-97	up
comp47628_c0_seq1	631	275	35.7039	1	0.142663	7.96733	6.82035e-56	5.31538e-57	up
comp66336_c0_seq1	12142	4820	32.5214	826	6.12394	2.40886	0	0	up
comp62126_c0_seq1	580	325	45.9059	726	112.681	-1.29549	1.63304e-43	1.50893e-44	down
comp55832_c0_seq1	2438	803	26.9833	108	3.98778	2.75841	7.65772e-118	3.28674e-119	up
comp57683_c0_seq16	10079	4481	36.4225	9155	81.7677	-1.1667	0	0	down
comp57404_c0_seq1	2132	2254	86.6123	240	10.1336	3.09542	0	0	up
comp64467_c1_seq1	5647	872	12.6506	1908	30.416	-1.26562	9.6242e-109	4.39801e-110	down
comp63431_c2_seq1	982	85	7.09121	649	59.4941	-3.06864	2.49969e-116	1.0861e-117	down
comp57087_c0_seq1	1355	555	33.5557	87	5.77991	2.53744	8.83897e-75	5.60529e-76	up
comp62070_c2_seq1	2610	1394	43.7557	430	14.8309	1.56086	2.33175e-99	1.15496e-100	up
comp56398_c1_seq1	270	93	28.2184	14	4.66772	2.59584	1.23053e-13	2.05939e-14	up
comp55265_c0_seq1	765	219	23.4528	89	10.473	1.16309	8.61925e-11	1.58941e-11	up
comp63076_c0_seq1	3306	836	20.7165	161	4.38393	2.24048	4.98828e-97	2.51828e-98	up
comp60939_c0_seq2	2432	1064	35.8419	275	10.1791	1.81603	5.04867e-94	2.61552e-95	up
comp60197_c0_seq1	1756	731	34.104	2106	107.963	-1.66252	7.4468e-180	2.14066e-181	down
comp57962_c0_seq1	2172	1279	48.2418	454	18.8164	1.35829	2.56553e-74	1.6317e-75	up
comp66130_c0_seq3	8392	5114	49.9238	12071	129.485	-1.37498	0	0	down
comp65706_c1_seq1	823	401	39.9169	117	12.7976	1.64113	2.03105e-31	2.2865e-32	up
comp60929_c0_seq1	2487	461	15.1858	1288	46.6209	-1.61825	3.1715e-106	1.482e-107	down
comp50356_c0_seq1	960	655	55.8963	139	13.0342	2.10045	2.01969e-70	1.33688e-71	up
comp60315_c0_seq1	1766	786	36.4623	74	3.77209	3.27297	1.01631e-135	3.83796e-137	up
comp63705_c0_seq3	2225	986	36.3044	413	16.7094	1.11949	1.0456e-42	9.79131e-44	up
comp59911_c0_seq9	1823	4425	198.856	29539	1458.65	-2.87483	0	0	down
comp62910_c0_seq1	7070	2752	31.8891	489	6.2263	2.35661	0	0	up
comp60675_c0_seq2	2038	833	33.4853	140	6.18393	2.43693	9.52298e-107	4.42226e-108	up
comp53922_c0_seq1	300	41	11.1963	117	35.108	-1.64877	9.25342e-11	1.70733e-11	down
comp55216_c0_seq1	418	740	145.033	4	0.861439	7.39542	3.6675e-156	1.20556e-157	up
comp53728_c0_seq1	799	299	30.6575	107	12.0553	1.34657	6.92735e-18	1.03011e-18	up
comp62146_c0_seq1	1138	331	23.8286	48	3.79699	2.64976	3.74764e-47	3.29531e-48	up
comp53735_c0_seq1	4106	1581	31.5446	250	5.48103	2.52488	5.07786e-210	1.24751e-211	up
comp50357_c0_seq1	334	145	35.5659	26	7.00757	2.34351	1.46626e-18	2.14817e-19	up
comp59992_c0_seq1	1275	385	24.7379	119	8.4019	1.55794	4.39497e-28	5.23599e-29	up
comp60142_c0_seq1	2321	1605	56.6517	555	21.5258	1.39605	6.39828e-97	3.23349e-98	up
comp57873_c0_seq7	618	325	43.0832	87	12.6728	1.76539	2.54707e-28	3.02033e-29	up
comp64593_c0_seq1	2968	1019	28.127	425	12.8904	1.12566	1.74038e-44	1.58418e-45	up
comp26473_c0_seq1	762	395	42.4673	173	20.4377	1.05512	3.80984e-16	5.95948e-17	up
comp34730_c0_seq1	1977	17477	724.224	685	31.1907	4.53725	0	0	up
comp62588_c0_seq2	327	80	20.0426	16	4.40467	2.18597	7.48693e-10	1.43555e-10	up
comp61481_c0_seq1	4018	1096	22.3467	317	7.10216	1.65373	4.6481e-85	2.62803e-86	up
comp52802_c0_seq1	2618	130	4.06805	9327	320.711	-6.30079	0	0	down
comp57313_c0_seq1	689	245	29.1313	54	7.0553	2.04579	4.29758e-26	5.32793e-27	up
comp60208_c0_seq1	1636	141	7.06071	13147	723.41	-6.67885	0	0	down
comp60845_c0_seq1	2049	6395	255.689	599	26.3164	3.28036	0	0	up
comp62296_c0_seq2	1646	782	38.9215	274	14.9852	1.37703	8.95155e-47	7.90664e-48	up
comp61679_c0_seq1	2735	811	24.2927	309	10.1705	1.25613	3.4264e-42	3.2285e-43	up
comp59302_c0_seq1	1214	304	20.5148	122	9.04653	1.18123	5.63029e-15	9.0632e-16	up
comp25484_c0_seq1	983	761	63.4226	249	22.8027	1.47579	1.93622e-50	1.6165e-51	up
comp61096_c0_seq7	2444	865	28.9953	322	11.8603	1.28968	8.87851e-47	7.83978e-48	up
comp60950_c0_seq1	1579	946	49.0819	127	7.2404	2.76105	8.62642e-139	3.18922e-140	up
comp64082_c0_seq2	2098	43342	1692.45	8019	344.077	2.29831	0	0	up
comp65977_c0_seq22	4568	1376	24.6777	357	7.03531	1.81052	8.31753e-121	3.48855e-122	up
comp64761_c0_seq1	4040	1697	34.4123	655	14.5949	1.23746	3.44469e-85	1.94216e-86	up
comp65380_c0_seq1	3147	1678	43.6825	385	11.013	1.98785	1.2323e-166	3.84219e-168	up
comp66237_c0_seq1	3470	963	22.7358	310	8.04217	1.49931	4.75485e-65	3.32464e-66	up
comp62858_c0_seq5	6674	3614	44.3624	728	9.81942	2.17563	0	0	up
comp63961_c0_seq2	1630	475	23.8736	46	2.54045	3.23226	1.57938e-81	9.25559e-83	up
comp60725_c0_seq1	1810	2117	95.8198	6	0.29841	8.32688	0	0	up
comp54949_c0_seq1	1376	1058	62.9912	259	16.9442	1.89436	5.90887e-99	2.93928e-100	up
comp63743_c0_seq2	1960	298	12.4558	543	24.9393	-1.0016	4.99347e-22	6.74529e-23	down
comp59882_c0_seq1	1268	719	46.4539	307	21.7952	1.09179	3.36559e-30	3.86009e-31	up
comp60689_c0_seq1	731	314	35.1905	114	14.0387	1.32577	2.57141e-18	3.78836e-19	up
comp62939_c0_seq1	1376	346	20.6002	102	6.67302	1.62624	6.70914e-27	8.19525e-28	up
comp64182_c0_seq2	1603	615	31.4307	234	13.1408	1.25812	2.61322e-32	2.8866e-33	up
comp58179_c0_seq1	781	259	27.1682	59	6.80052	1.99821	9.92399e-27	1.21616e-27	up
comp53348_c0_seq2	6698	2772	33.9048	686	9.21976	1.87869	7.3494e-255	1.46934e-256	up
comp59250_c0_seq1	1083	566	42.8155	100	8.31213	2.36484	2.20832e-70	1.46233e-71	up
comp62487_c0_seq1	3880	1155	24.3873	216	5.01144	2.28283	9.79525e-137	3.67315e-138	up
comp59279_c0_seq1	2169	3650	137.862	257	10.6663	3.6921	0	0	up
comp57006_c0_seq1	5712	1828	26.2181	750	11.8199	1.14934	1.16178e-81	6.8022e-83	up
comp64897_c0_seq1	3298	1769	43.943	81	2.21093	4.31291	0	0	up
comp58950_c0_seq1	2976	1162	31.9879	200	6.04976	2.40258	4.12708e-146	1.44831e-147	up
comp63683_c0_seq2	3146	442	11.51	2846	81.4361	-2.82278	0	0	down
comp59584_c0_seq1	1866	495	21.7323	61	2.94279	2.88459	2.11854e-76	1.32164e-77	up
comp65008_c0_seq1	1955	1075	45.0479	235	10.8209	2.05764	5.75606e-112	2.57405e-113	up
comp55647_c0_seq1	1628	418	21.0346	118	6.52482	1.68876	5.00721e-34	5.37745e-35	up
comp60050_c0_seq1	815	484	48.652	215	23.7477	1.03471	5.49348e-19	7.95824e-20	up
comp64787_c0_seq1	5306	1673	25.831	297	5.03883	2.35794	2.14616e-205	5.42016e-207	up
comp54411_c0_seq1	998	288	23.6415	87	7.84747	1.59102	7.03639e-22	9.55702e-23	up
comp64188_c1_seq1	2208	5575	206.851	12729	518.963	-1.32704	0	0	down
comp52586_c0_seq1	363	284	64.095	1	0.24799	8.01379	1.95173e-57	1.49216e-58	up
comp58336_c0_seq1	2613	2581	80.921	271	9.33621	3.11561	0	0	up
comp65059_c0_seq3	3051	230	6.17587	3252	95.9509	-3.95758	0	0	down
comp64786_c0_seq2	5201	879	13.8457	5201	90.0204	-2.70081	0	0	down
comp51083_c0_seq1	5769	1735	24.6384	663	10.3456	1.25189	1.18049e-88	6.4372e-90	up
comp54073_c0_seq1	854	2784	267.069	134	14.125	4.24089	0	0	up
comp60300_c0_seq1	2041	587	23.5618	100	4.4106	2.4174	7.8064e-75	4.94429e-76	up
comp62957_c0_seq2	846	6	0.581023	5957	633.867	-10.0914	0	0	down
comp61987_c0_seq1	3108	1248	32.8962	481	13.9317	1.23955	4.43131e-63	3.16405e-64	up
comp63226_c0_seq1	4247	6967	134.393	828	17.5505	2.93687	0	0	up
comp63955_c0_seq1	1860	94	4.14026	444	21.4887	-2.37579	3.94101e-61	2.88171e-62	down
comp50561_c0_seq1	2584	5719	181.318	16049	559.109	-1.62461	0	0	down
comp56954_c0_seq1	4919	3005	50.0473	735	13.4509	1.89559	1.54324e-279	2.7262e-281	up
comp58020_c0_seq1	1457	727	40.8778	303	18.7208	1.12668	4.57489e-32	5.08617e-33	up
comp63557_c0_seq2	4101	4950	98.8845	130	2.85361	5.11488	0	0	up
comp62606_c0_seq35	3544	1288	29.7738	302	7.67104	1.95655	1.68071e-125	6.81813e-127	up
comp62263_c0_seq1	2268	1238	44.7188	1	0.0396915	10.1378	1.40411e-189	3.84687e-191	up
comp62960_c0_seq1	1308	1127	70.5877	227	15.6228	2.17576	7.35762e-126	2.97698e-127	up
comp61442_c0_seq1	3458	3463	82.0428	218	5.67509	3.85366	0	0	up
comp57258_c0_seq1	7265	29039	327.46	216758	2685.84	-3.03598	0	0	down
comp57640_c0_seq1	577	174	24.7051	66	10.297	1.26259	7.60196e-10	1.45791e-10	up
comp65663_c0_seq1	6593	1756	21.82	107	1.46097	3.90065	0	0	up
comp60125_c1_seq1	492	36	5.99446	130	23.7859	-1.9884	4.54949e-15	7.30776e-16	down
comp66170_c0_seq1	10051	2933	23.9065	371	3.32281	2.84693	0	0	up
comp50532_c0_seq1	1568	16611	867.886	70199	4030.19	-2.21527	0	0	down
comp61751_c0_seq1	2751	703	20.9352	151	4.94114	2.08302	1.01073e-74	6.41231e-76	up
comp65856_c0_seq2	4528	1344	24.3168	171	3.39962	2.8385	1.94621e-202	4.96666e-204	up
comp61008_c0_seq2	4781	1607	27.5366	395	7.43737	1.88849	3.56654e-149	1.22613e-150	up
comp65268_c0_seq1	2853	1927	55.3341	594	18.7424	1.56186	4.20231e-137	1.57028e-138	up
comp53247_c0_seq1	775	459	48.5203	79	9.17627	2.40261	2.55221e-58	1.92357e-59	up
comp63031_c0_seq1	2409	825	28.0563	89	3.32578	3.07656	9.61675e-135	3.65962e-136	up
comp65235_c0_seq4	2409	125	4.25095	1034	38.6389	-3.1842	4.28748e-191	1.16331e-192	down
comp63389_c0_seq1	1433	320	18.2943	590	37.0635	-1.0186	1.69202e-24	2.16883e-25	down
comp56246_c0_seq1	2185	800	29.9952	218	8.98144	1.73971	6.52399e-67	4.47194e-68	up
comp65062_c0_seq2	4572	12080	216.458	614	12.0894	4.16228	0	0	up
comp65598_c0_seq4	3340	847	20.7754	54	1.45542	3.83537	4.69922e-165	1.47635e-166	up
comp60806_c0_seq2	1636	1890	94.6436	354	19.4787	2.2806	7.06857e-223	1.61695e-224	up
comp61743_c0_seq1	3020	3608	97.8751	960	28.6158	1.77413	0	0	up
comp53901_c0_seq1	812	378	38.1372	33	3.65846	3.38189	1.3056e-67	8.8734e-69	up
comp68766_c0_seq1	2296	1487	53.0581	155	6.07716	3.1261	1.08499e-245	2.261e-247	up
comp57886_c0_seq1	2026	867	35.0584	180	7.99786	2.13207	1.22517e-94	6.31798e-96	up
comp59468_c0_seq1	2322	1333	47.0306	514	19.927	1.23888	2.97901e-67	2.03254e-68	up
comp57783_c0_seq1	1087	277	20.8768	85	7.03931	1.56839	1.15522e-20	1.60968e-21	up
comp58133_c0_seq1	1089	3663	275.564	958	79.1915	1.79897	0	0	up
comp57058_c0_seq2	782	273	28.6002	20	2.30231	3.63487	6.56263e-52	5.38006e-53	up
comp62229_c0_seq1	674	47	5.71282	247	32.9897	-2.52974	5.92369e-37	6.03429e-38	down
comp64953_c0_seq7	7096	3064	35.3743	1320	16.7456	1.07892	4.3112e-123	1.77857e-124	up
comp63944_c0_seq1	1463	530	29.6787	83	5.1071	2.53885	1.68334e-71	1.10356e-72	up
comp60805_c0_seq1	738	363	40.2961	77	9.39237	2.10108	1.74004e-39	1.70534e-40	up
comp64983_c0_seq1	669	12	1.46949	264	35.5237	-4.59539	5.56968e-63	3.98276e-64	down
comp57591_c0_seq1	2446	1008	33.7611	434	15.9725	1.07977	3.24462e-41	3.10527e-42	up
comp51942_c0_seq1	1406	503	29.3086	165	10.5643	1.47213	1.48499e-33	1.60539e-34	up
comp62972_c0_seq1	835	261	25.6075	30	3.23427	2.98506	4.07056e-42	3.84192e-43	up
comp56278_c0_seq1	1322	477	29.5597	90	6.12847	2.27003	1.12259e-56	8.65378e-58	up
comp65880_c0_seq6	2764	796	23.5933	37	1.20505	4.29121	8.48163e-166	2.6557e-167	up
comp64539_c0_seq1	2865	561	16.0417	1243	39.056	-1.28371	9.15417e-73	5.91169e-74	down
comp56088_c0_seq3	1890	2056	89.1198	499	23.7673	1.90677	4.66275e-193	1.24541e-194	up
comp65812_c0_seq4	2050	27	1.079	456	20.024	-4.21396	9.68535e-104	4.62573e-105	down
comp34982_c0_seq1	1741	8408	395.646	2511	129.834	1.60754	0	0	up
comp59705_c0_seq3	2150	910	34.6749	286	11.9748	1.53389	1.35986e-63	9.64854e-65	up
comp62919_c0_seq2	940	427	37.2146	56	5.36292	2.79478	5.54472e-64	3.91506e-65	up
comp53378_c0_seq1	374	23	5.03813	92	22.1441	-2.13596	6.83511e-12	1.2089e-12	down
comp56588_c0_seq1	3743	949	20.7711	257	6.18093	1.74868	9.44574e-80	5.67034e-81	up
comp58986_c0_seq1	1964	2074	86.5127	731	33.5056	1.36851	2.9558e-121	1.23347e-122	up
comp65057_c0_seq1	5272	2742	42.6093	484	8.26439	2.36619	0	0	up
comp56113_c0_seq1	830	222	21.9123	72	7.809	1.48853	1.42195e-15	2.25059e-16	up
comp65272_c0_seq3	2480	152	5.02117	674	24.4652	-2.28464	4.09381e-88	2.24318e-89	down
comp64097_c0_seq1	2653	697	21.5233	147	4.98794	2.10938	2.84034e-75	1.79296e-76	up
comp65829_c0_seq31	2204	582	21.6334	218	8.90401	1.28073	1.82783e-31	2.05434e-32	up
comp51945_c0_seq1	2162	1072	40.6211	138	5.74598	2.8216	1.09872e-160	3.53609e-162	up
comp64516_c0_seq1	3438	2193	52.2571	5	0.13092	8.6408	0	0	up
comp62684_c0_seq2	3267	1777	44.5606	771	21.2445	1.06868	1.0226e-70	6.74449e-72	up
comp59356_c0_seq1	3688	1349	29.9663	30	0.73227	5.35482	7.66482e-302	1.21416e-303	up
comp58212_c0_seq1	3539	2104	48.7055	163	4.14618	3.55423	0	0	up
comp56375_c0_seq1	784	424	44.306	119	13.6638	1.69714	9.79196e-35	1.03632e-35	up
comp58922_c0_seq1	1034	3454	273.662	216	18.805	3.8632	0	0	up
comp64032_c0_seq1	2188	724	27.1084	165	6.78856	1.99756	6.39766e-73	4.1248e-74	up
comp55555_c0_seq1	523	646	101.191	70	12.0486	3.07015	1.62486e-105	7.64005e-107	up
comp62525_c0_seq1	1656	4185	207.037	2	0.10872	10.8951	0	0	up
comp62846_c0_seq3	2750	977	29.1055	427	13.9777	1.05816	1.02932e-38	1.02159e-39	up
comp62817_c0_seq2	1366	443	26.5684	27	1.77932	3.90032	9.41017e-88	5.18612e-89	up
comp59090_c0_seq1	1701	1861	89.6303	14	0.740909	6.91855	0	0	up
comp62764_c0_seq1	1207	761	51.6524	51	3.80368	3.76337	1.70512e-146	5.97022e-148	up
comp62132_c0_seq1	1106	280	20.7403	37	3.01153	2.78387	3.90544e-42	3.68298e-43	up
comp47211_c0_seq1	2629	6765	210.809	2910	99.6422	1.08111	1.4802e-271	2.70487e-273	up
comp58730_c0_seq1	2145	564	21.5409	179	7.51219	1.51978	2.86407e-39	2.81908e-40	up
comp61568_c0_seq1	2637	745	23.1451	248	8.46608	1.45094	3.43654e-48	2.97178e-49	up
comp56826_c0_seq1	2008	2362	96.3671	4829	216.488	-1.16768	3.21203e-241	6.82941e-243	down
comp35678_c0_seq2	1499	1048	57.276	350	21.0188	1.44625	4.62551e-67	3.16694e-68	up
comp57480_c0_seq2	1173	90	6.28575	570	43.7439	-2.79893	1.60582e-93	8.37009e-95	down
comp57403_c0_seq1	750	3108	339.494	647	77.6576	2.12819	0	0	up
comp63341_c0_seq2	897	243	22.1935	536	53.7914	-1.27724	1.06754e-31	1.19305e-32	down
comp64725_c0_seq3	5164	632	10.0264	1878	32.7379	-1.70716	1.37891e-166	4.30293e-168	down
comp66166_c0_seq1	4192	1137	22.2204	0.5	0.0107372	11.0151	7.54219e-152	2.53308e-153	up
comp57631_c0_seq1	841	1818	177.097	0.5	0.0535198	11.6922	6.09256e-216	1.44363e-217	up
comp58274_c0_seq1	1737	819	38.6275	265	13.7337	1.49191	4.49981e-55	3.53545e-56	up
comp57108_c0_seq1	1059	610	47.1896	98	8.3305	2.502	8.20375e-81	4.85751e-82	up
comp60477_c0_seq1	4360	4388	82.4504	627	12.9456	2.67107	0	0	up
comp62137_c0_seq1	1308	515	32.2561	136	9.35992	1.78501	5.65928e-45	5.1184e-46	up
comp65667_c0_seq2	3186	3186	81.9243	195	5.50972	3.89424	0	0	up
comp65029_c0_seq1	6407	3886	49.6891	364	5.11432	3.28032	0	0	up
comp58009_c0_seq1	1009	824	66.9035	2049	182.807	-1.45016	1.66672e-143	5.96798e-145	down
comp59178_c0_seq1	1359	64	3.8581	357	23.6477	-2.61574	6.24286e-55	4.92145e-56	down
comp55733_c0_seq1	1143	466	33.4005	2024	159.406	-2.25477	1.61566e-258	3.14466e-260	down
comp63807_c0_seq1	5537	1948	28.8222	528	8.58421	1.74742	1.69243e-162	5.37977e-164	up
comp58572_c0_seq2	378	189	40.9622	10	2.38149	4.10435	3.44403e-39	3.39767e-40	up
comp60448_c0_seq3	1771	3870	179.021	1	0.0508303	11.7822	0	0	up
comp65765_c0_seq1	3064	1718	45.9354	482	14.1612	1.69766	9.09061e-138	3.38728e-139	up
comp62400_c0_seq7	4556	2197	39.5056	777	15.3525	1.36359	1.08652e-127	4.3301e-129	up
comp63243_c0_seq4	5761	3269	46.4868	719	11.235	2.04883	0	0	up
comp60553_c0_seq1	1313	3613	225.432	172	11.7925	4.25676	0	0	up
comp60680_c0_seq1	909	1526	137.532	436	43.1781	1.67139	7.90895e-120	3.36111e-121	up
comp48359_c0_seq1	769	368	39.2043	108	12.6427	1.63271	1.04865e-28	1.2349e-29	up
comp63625_c0_seq1	1798	80	3.64513	26532	1328.38	-8.50948	0	0	down
comp67373_c0_seq1	1070	1001	76.6413	361	30.3714	1.33541	6.64622e-57	5.11112e-58	up
comp52521_c0_seq1	1769	2708	125.41	362	18.4214	2.76721	0	0	up
comp56525_c0_seq1	12859	1820	11.5952	9563	66.9465	-2.52949	0	0	down
comp59103_c0_seq4	2151	5822	221.74	1666	69.7229	1.66917	0	0	up
comp58821_c0_seq1	1722	669	31.8277	281	14.6897	1.11548	3.97643e-29	4.64902e-30	up
comp61345_c0_seq1	995	1193	98.2268	3331	301.365	-1.61732	5.4993e-273	9.99106e-275	down
comp66130_c1_seq1	1828	608	27.2483	196	9.65208	1.49726	2.34284e-41	2.23726e-42	up
comp61404_c0_seq4	1551	382	20.1774	135	7.83543	1.36465	4.86049e-23	6.43455e-24	up
comp55951_c0_seq2	2335	2289	80.3104	663	25.5604	1.65168	2.85947e-176	8.41644e-178	up
comp59435_c0_seq1	2179	1121	42.1465	16	0.661003	5.99461	5.39203e-252	1.09227e-253	up
comp65428_c0_seq1	1960	305	12.7484	814	37.386	-1.55218	1.33657e-63	9.47974e-65	down
comp64507_c0_seq4	5085	1055	16.9971	6242	110.503	-2.70073	0	0	down
comp59048_c0_seq1	1642	581	28.9878	54	2.96048	3.29155	4.58306e-101	2.23978e-102	up
comp50603_c0_seq1	208	51	20.0872	3	1.29837	3.9515	5.13923e-11	9.40485e-12	up
comp62061_c0_seq6	1609	437	22.2504	0.5	0.027974	9.63553	1.447e-72	9.37138e-74	up
comp65314_c0_seq3	5453	1636	24.5788	88	1.45274	4.08057	0	0	up
comp55914_c0_seq1	1512	1106	59.9261	275	16.3728	1.87189	9.09566e-102	4.43069e-103	up
comp63917_c0_seq7	1921	783	33.3924	22	1.03095	5.01748	2.62774e-173	7.8942e-175	up
comp57556_c0_seq1	1881	479	20.8622	84	4.02005	2.3756	4.96503e-60	3.67119e-61	up
comp59618_c0_seq1	1726	1467	69.6309	66	3.44226	4.3383	0	0	up
comp57062_c0_seq2	1009	288	23.3837	29	2.58731	3.17598	4.52285e-49	3.85855e-50	up
comp57409_c0_seq1	1026	339	27.0686	14	1.22835	4.46183	1.61206e-72	1.04489e-73	up
comp63966_c0_seq1	1176	441	30.7216	37	2.83227	3.43922	8.66929e-80	5.19965e-81	up
comp57269_c0_seq1	1132	546	39.5147	53	4.21474	3.22888	1.77656e-93	9.26474e-95	up
comp61661_c0_seq2	4068	1837	36.9948	351	7.76725	2.25185	2.34503e-213	5.64955e-215	up
comp57512_c0_seq1	3552	1110	25.6013	289	7.32429	1.80546	2.8534e-97	1.439e-98	up
comp66134_c0_seq2	5522	1579	23.426	479	7.80872	1.58495	6.32904e-115	2.76668e-116	up
comp65176_c0_seq1	1856	687	30.3244	150	7.27535	2.05939	5.3618e-72	3.49239e-73	up
comp57500_c0_seq1	583	4824	677.878	461	71.1825	3.25143	0	0	up
comp58357_c0_seq1	899	446	40.6432	174	17.4233	1.222	1.11599e-22	1.4898e-23	up
comp61560_c0_seq8	4165	15843	311.627	1082	23.3858	3.73611	0	0	up
comp54372_c0_seq1	631	95	12.3341	408	58.2065	-2.23853	1.91047e-52	1.55509e-53	down
comp64596_c0_seq1	2169	1030	38.9037	2066	85.7456	-1.14016	6.83034e-100	3.37597e-101	down
comp48361_c0_seq1	1299	570	35.9483	181	12.5433	1.51901	1.19712e-39	1.17198e-40	up
comp35489_c0_seq1	581	1447	204.035	4143	641.918	-1.65357	0	0	down
comp58644_c0_seq1	1494	8827	484.033	1414	85.2	2.50618	0	0	up
comp61306_c0_seq1	733	0.5	0.0558829	35930	4412.6	-16.2689	0	0	down
comp65373_c0_seq1	3256	138	3.47222	1066	29.4723	-3.08543	2.04335e-191	5.53339e-193	down
comp63125_c0_seq1	725	277	31.3007	84	10.4299	1.58546	5.6166e-21	7.77567e-22	up
comp58832_c0_seq1	632	451	58.4618	33	4.70043	3.63663	3.96132e-85	2.23658e-86	up
comp61665_c0_seq1	1313	118	7.36258	421	28.8641	-1.97099	3.72967e-46	3.32587e-47	down
comp60838_c0_seq1	1152	32	2.27568	1705	133.233	-5.87152	0	0	down
comp62668_c0_seq1	2474	836	27.6834	293	10.6613	1.37664	6.50837e-50	5.48704e-51	up
comp53806_c0_seq1	765	367	39.3022	82	9.64924	2.02612	3.90483e-38	3.90649e-39	up
comp64064_c0_seq3	1239	126	8.33129	436	31.6779	-1.92686	2.21093e-46	1.96513e-47	down
comp58356_c0_seq1	1803	1178	53.5257	212	10.5848	2.33824	1.76786e-143	6.33482e-145	up
comp62847_c1_seq2	4442	2271	41.8843	310	6.28238	2.73703	0	0	up
comp57441_c0_seq1	1344	98	5.97365	468	31.3464	-2.39162	7.07417e-65	4.95196e-66	down
comp60860_c0_seq1	3236	962	24.3545	339	9.43044	1.36879	8.52204e-57	6.5627e-58	up
comp57036_c0_seq1	3715	2633	58.0637	67	1.62352	5.16044	0	0	up
comp57897_c0_seq1	962	508	43.2615	187	17.4988	1.30583	2.12368e-28	2.51603e-29	up
comp60234_c0_seq2	1297	379	23.9393	27	1.87398	3.67521	2.98054e-72	1.93663e-73	up
comp62553_c0_seq1	1149	2490	177.538	1116	87.4349	1.02185	8.99907e-92	4.75727e-93	up
comp54796_c0_seq1	258	137	43.5024	503	175.505	-2.01234	1.96305e-56	1.51639e-57	down
comp52769_c0_seq1	1078	427	32.4505	163	13.6116	1.2534	1.34104e-22	1.79235e-23	up
comp65054_c1_seq5	3937	1956	40.702	290	6.63091	2.61782	3.42364e-270	6.29246e-272	up
comp58775_c0_seq1	701	103	12.0374	302	38.782	-1.68786	3.41523e-27	4.14463e-28	down
comp35187_c0_seq1	2173	216	8.14342	542	22.4533	-1.46322	3.3511e-39	3.30377e-40	down
comp57563_c0_seq1	1674	1096	53.6374	373	20.0583	1.41904	3.84151e-68	2.59867e-69	up
comp66195_c0_seq1	6917	2840	33.6367	1187	15.4481	1.12261	1.12965e-121	4.70214e-123	up
comp54768_c0_seq1	439	24	4.47878	122	25.0171	-2.48174	2.35734e-18	3.47112e-19	down
comp65297_c0_seq1	4834	2615	44.3178	1175	21.8812	1.01819	9.05379e-96	4.63057e-97	up
comp65687_c0_seq4	3316	1507	37.2316	644	17.4828	1.09059	4.17937e-62	3.02505e-63	up
comp55079_c0_seq1	798	1808	185.613	181	20.4182	3.18437	1.53714e-303	2.41868e-305	up
comp66027_c0_seq1	4257	1046	20.1299	97	2.0512	3.29479	2.54044e-181	7.21541e-183	up
comp60924_c0_seq1	3941	4652	96.7044	1702	38.8771	1.31466	1.08137e-254	2.1648e-256	up
comp64498_c0_seq1	1496	165	9.03577	494	29.726	-1.71801	6.06402e-45	5.48767e-46	down
comp56140_c0_seq1	1892	1054	45.6386	178	8.46915	2.42997	2.27512e-134	8.67594e-136	up
comp56551_c1_seq1	336	125	30.4778	10	2.67918	3.5079	1.12791e-23	1.47276e-24	up
comp64148_c0_seq1	2644	1421	44.0297	241	8.20534	2.42384	2.71026e-180	7.75505e-182	up
comp62721_c0_seq1	3212	9750	248.681	43868	1229.46	-2.30566	0	0	down
comp63564_c0_seq1	5062	1433	23.1919	261	4.64151	2.32096	8.34839e-173	2.51684e-174	up
comp63980_c0_seq8	1216	33	2.22327	318	23.5415	-3.40445	6.49848e-63	4.6538e-64	down
comp53820_c0_seq1	1096	359	26.8347	136	11.1704	1.26442	2.1184e-19	3.04646e-20	up
comp67563_c0_seq1	1634	1542	77.3117	441	24.2956	1.66999	6.28722e-121	2.63035e-122	up
comp60531_c0_seq1	1445	2150	121.894	1	0.0622978	10.9342	4.13485e-290	6.8998e-292	up
comp64898_c0_seq1	1820	1053	47.3991	114	5.63864	3.07144	1.89479e-171	5.73737e-173	up
comp66843_c0_seq1	1883	3249	141.355	677	32.3653	2.12681	0	0	up
comp63200_c0_seq2	1424	1075	61.8459	136	8.59745	2.8467	1.39732e-162	4.43429e-164	up
comp52644_c0_seq1	454	121	21.8345	36	7.13818	1.61298	6.83693e-10	1.30848e-10	up
comp61070_c0_seq1	3159	1257	32.5986	156	4.44545	2.87441	8.40514e-192	2.26944e-193	up
comp55349_c0_seq1	4137	5412	107.173	851	18.5176	2.53297	0	0	up
comp60406_c0_seq1	864	433	41.057	42	4.37599	3.22995	2.29513e-74	1.45912e-75	up
comp63740_c0_seq2	4415	9713	180.233	3	0.061169	11.5248	0	0	up
comp65903_c0_seq6	3699	1947	43.1216	40	0.973456	5.46915	0	0	up
comp32028_c0_seq1	1443	997	56.6033	212	13.2254	2.09757	1.78288e-106	8.29818e-108	up
comp64891_c0_seq1	5508	2941	43.7435	872	14.2516	1.61795	1.19365e-219	2.79679e-221	up
comp56619_c0_seq1	1199	712	48.649	149	11.1869	2.1206	2.21171e-77	1.36221e-78	up
comp56775_c0_seq7	3316	1501	37.0833	551	14.9582	1.30984	2.29766e-82	1.33555e-83	up
comp64463_c0_seq1	2482	910	30.0367	132	4.78755	2.64937	7.43e-128	2.95911e-129	up
comp59373_c0_seq1	3678	1168	26.0162	405	9.91252	1.39209	1.65346e-70	1.09359e-71	up
comp61154_c0_seq1	1612	22	1.11807	1704	95.158	-6.41124	0	0	down
comp50282_c0_seq1	967	1052	89.1255	308	28.6725	1.63617	1.82603e-80	1.08604e-81	up
comp60415_c0_seq2	1597	1050	53.8638	218	12.2883	2.13203	2.10745e-114	9.25709e-116	up
comp63237_c0_seq4	2782	1603	47.2051	351	11.3577	2.05527	3.06503e-166	9.57266e-168	up
comp64096_c0_seq24	1434	1244	71.0696	187	11.7391	2.59792	9.2935e-171	2.8288e-172	up
comp58050_c0_seq1	493	146	24.2616	62	11.321	1.09967	6.52814e-07	1.43911e-07	up
comp59331_c0_seq2	831	281	27.7024	82	8.88288	1.64091	2.67949e-22	3.60109e-23	up
comp65521_c0_seq1	6040	1683	22.8276	499	7.43711	1.61796	4.20678e-126	1.69544e-127	up
comp50411_c0_seq1	592	419	57.9836	133	20.2242	1.51956	2.03013e-29	2.3617e-30	up
comp65971_c0_seq1	4801	1809	30.8688	429	8.0439	1.94018	6.089e-174	1.82119e-175	up
comp57377_c0_seq1	806	238	24.191	85	9.49346	1.34947	1.8157e-14	2.96166e-15	up
comp56630_c0_seq1	2221	768	28.3286	298	12.0784	1.22983	9.87038e-39	9.79364e-40	up
comp64435_c0_seq1	1507	545	29.6276	118	7.04871	2.07151	9.52983e-58	7.26318e-59	up
comp61836_c0_seq2	3380	3325	80.5912	36906	982.927	-3.60839	0	0	down
comp53868_c0_seq2	1479	499	27.6405	159	9.67765	1.51405	1.14209e-34	1.20993e-35	up
comp58036_c0_seq1	578	7940	1125.4	550	85.6595	3.71568	0	0	up
comp62147_c0_seq1	2112	1184	45.9273	262	11.1673	2.04007	7.09445e-122	2.9493e-123	up
comp63291_c0_seq2	1082	237	17.9446	741	61.6498	-1.78055	2.76537e-70	1.83559e-71	down
comp63020_c0_seq3	988	378	31.3435	22	2.0045	3.96685	7.85181e-76	4.92529e-77	up
comp64655_c0_seq1	1455	206	11.5989	482	29.8212	-1.36235	1.70617e-31	1.91625e-32	down
comp57170_c0_seq1	901	39	3.54611	204	20.382	-2.52298	1.32933e-30	1.5148e-31	down
comp61991_c0_seq1	1588	463	23.886	96	5.44204	2.13395	4.60975e-51	3.81444e-52	up
comp64520_c0_seq1	2024	56	2.26668	491	21.8379	-3.26818	2.37039e-93	1.23804e-94	down
comp64993_c0_seq2	1519	1997	107.704	474	28.0906	1.93892	9.39475e-192	2.53912e-193	up
comp61097_c0_seq2	3113	176	4.63176	1112	32.1563	-2.79547	2.74929e-181	7.83039e-183	down
comp57272_c0_seq1	343	122	29.1393	719	188.702	-2.69507	3.56881e-113	1.58272e-114	down
comp62338_c0_seq1	1521	575	30.9707	136	8.04916	1.944	4.14309e-56	3.21793e-57	up
comp50197_c0_seq1	3970	2408	49.6911	578	13.1062	1.92273	1.79268e-228	4.00595e-230	up
comp59551_c0_seq1	2383	943	32.4191	8	0.302209	6.74515	4.41623e-207	1.10482e-208	up
comp56564_c0_seq1	347	229	54.0653	40	10.377	2.38132	2.70002e-29	3.14815e-30	up
comp63756_c0_seq1	3564	1219	28.0207	416	10.5074	1.41508	2.29581e-75	1.4474e-76	up
comp64469_c0_seq1	2637	834	25.9101	287	9.79744	1.40304	3.1919e-51	2.63783e-52	up
comp60488_c0_seq2	6934	1874	22.1411	435	5.64737	1.97107	6.16154e-184	1.73046e-185	up
comp26157_c0_seq1	1142	464	33.2862	124	9.77454	1.76782	4.31604e-40	4.19916e-41	up
comp56154_c0_seq1	1309	632	39.554	202	13.8916	1.50961	1.83362e-43	1.69765e-44	up
comp60986_c0_seq1	2804	1047	30.5901	67	2.15099	3.83	1.30214e-203	3.30924e-205	up
comp63053_c0_seq1	1024	334	26.7214	883	77.625	-1.53853	4.90731e-68	3.32484e-69	down
comp52675_c0_seq1	943	236	20.5028	101	9.64163	1.08847	1.76883e-10	3.29966e-11	up
comp57315_c0_seq1	985	400	33.2688	114	10.4186	1.67501	3.07068e-32	3.40004e-33	up
comp60131_c0_seq1	1558	696	36.5978	279	16.1205	1.18286	3.77595e-33	4.11207e-34	up
comp54594_c0_seq1	334	953	233.754	1	0.269522	9.76037	2.36312e-154	7.86164e-156	up
comp62738_c0_seq1	2067	608	24.0977	39	1.6985	3.82657	1.41843e-118	6.06548e-120	up
comp63437_c0_seq1	2395	2382	81.4796	915	34.3919	1.24437	3.22189e-120	1.36241e-121	up
comp59188_c0_seq2	590	387	53.7368	1	0.152577	8.46023	1.99747e-74	1.26935e-75	up
comp64232_c0_seq9	6160	2237	29.7508	831	12.144	1.29268	8.10352e-120	3.44594e-121	up
comp64287_c0_seq3	1882	607	26.423	97	4.63973	2.50968	1.07201e-80	6.3588e-82	up
comp67769_c0_seq1	1492	1178	64.6829	331	19.971	1.69548	1.33419e-94	6.88371e-96	up
comp63698_c0_seq2	2274	1483	53.4273	263	10.4113	2.35942	2.63227e-182	7.44141e-184	up
comp65832_c0_seq1	2069	1065	42.1698	134	5.83022	2.85459	1.58033e-161	5.05685e-163	up
comp54809_c0_seq1	2318	1349	47.6773	425	16.505	1.5304	1.78221e-93	9.29896e-95	up
comp59695_c0_seq1	1486	593	32.6925	250	15.1447	1.11014	9.80148e-26	1.22473e-26	up
comp59347_c0_seq1	5161	22282	353.698	48838	851.853	-1.26809	0	0	down
comp58756_c0_seq1	1369	515	30.8189	167	10.9813	1.48876	6.80894e-35	7.18996e-36	up
comp59849_c0_seq1	1822	2140	96.2228	8	0.39526	7.92743	0	0	up
comp61024_c1_seq1	1384	15481	916.38	469	30.5055	4.90881	0	0	up
comp54474_c0_seq1	1022	581	46.5734	263	23.1657	1.00752	1.12325e-21	1.53186e-22	up
comp62864_c0_seq3	864	1591	150.858	416	43.3431	1.79932	2.35812e-138	8.76172e-140	up
comp66058_c0_seq3	7063	2761	32.0251	847	10.7953	1.5688	2.70015e-197	7.09063e-199	up
comp63932_c0_seq1	1630	1309	65.7907	36	1.98818	5.04836	1.54324e-289	2.58745e-291	up
comp65578_c0_seq7	5311	2356	36.3422	8968	152.006	-2.06441	0	0	down
comp65184_c0_seq1	3229	1159	29.4055	28	0.780604	5.23535	1.65638e-258	3.22831e-260	up
comp56983_c0_seq1	1245	834	54.8794	213	15.4011	1.83323	7.22179e-75	4.57211e-76	up
comp60196_c0_seq1	1947	1554	65.388	14	0.647296	6.65846	0	0	up
comp65885_c0_seq2	4915	1525	25.419	355	6.50198	1.96696	1.89998e-149	6.50677e-151	up
comp64816_c0_seq1	2433	1116	37.5781	31	1.14699	5.03396	8.10007e-247	1.68153e-248	up
comp64203_c0_seq4	1504	456	24.8388	147	8.79853	1.49726	2.90365e-31	3.27654e-32	up
comp59168_c0_seq1	1142	296	21.2343	95	7.48856	1.50364	9.42335e-21	1.3113e-21	up
comp24950_c0_seq1	2519	1785	58.0528	535	19.1191	1.60235	7.62693e-132	2.95283e-133	up
comp65707_c0_seq4	3300	1065	26.4392	135	3.68265	2.84386	6.44767e-161	2.0717e-162	up
comp57703_c0_seq1	1667	1749	85.9542	728	39.313	1.12856	5.94317e-76	3.72646e-77	up
comp62151_c0_seq4	1573	199	10.3642	894	51.1623	-2.30347	1.05901e-117	4.54814e-119	down
comp60092_c0_seq1	3780	1001	21.6948	428	10.1928	1.0898	1.53483e-41	1.46201e-42	up
comp62881_c0_seq3	1000	341	27.9362	48	4.32098	2.69271	2.25604e-49	1.91453e-50	up
comp65517_c0_seq6	6046	3998	54.1736	15987	238.034	-2.13551	0	0	down
comp63503_c2_seq3	1917	815	34.8296	336	15.7782	1.14238	1.30735e-36	1.33764e-37	up
comp64250_c0_seq2	4793	1288	22.0151	153	2.87359	2.93757	8.94296e-201	2.3035e-202	up
comp60425_c0_seq1	2499	877	28.7505	287	10.3385	1.47557	5.80094e-58	4.39972e-59	up
comp25972_c0_seq1	531	1030	158.912	4041	685.07	-2.10803	0	0	down
comp63134_c1_seq1	254	7	2.25776	57	20.2014	-3.1615	2.34354e-11	4.23013e-12	down
comp56167_c0_seq1	2661	680	20.9352	2109	71.3465	-1.76891	1.97678e-196	5.20672e-198	down
comp57958_c0_seq1	816	4503	452.09	19072	2104.01	-2.21846	0	0	down
comp53552_c0_seq1	1594	611	31.4026	100	5.64745	2.47521	5.68857e-80	3.40285e-81	up
comp61129_c0_seq2	2555	1150	36.874	342	12.0497	1.61361	3.79244e-86	2.11716e-87	up
comp65571_c0_seq2	4025	1119	22.776	413	9.23687	1.30204	4.22269e-61	3.08879e-62	up
comp60021_c0_seq1	803	500	51.0114	180	20.1789	1.33797	5.34305e-29	6.25598e-30	up
comp59032_c0_seq1	438	157	29.3656	458	94.1309	-1.68054	1.71361e-40	1.65633e-41	down
comp61996_c0_seq2	1359	377	22.7266	28	1.85472	3.61511	5.08911e-71	3.34438e-72	up
comp35274_c0_seq2	717	345	39.4196	134	16.8239	1.2284	6.83043e-18	1.01551e-18	up
comp57669_c0_seq3	1975	554	22.9803	118	5.37843	2.09514	1.5896e-59	1.18167e-60	up
comp62968_c0_seq1	1332	174	10.7018	740	50.0113	-2.2244	1.40018e-93	7.29456e-95	down
comp64527_c0_seq8	1242	351	23.1525	775	56.1721	-1.27869	1.79393e-45	1.61489e-46	down
comp57525_c0_seq1	332	147	36.2737	13	3.52489	3.36327	8.90433e-27	1.08979e-27	up
comp61053_c0_seq2	2634	768	23.8868	268	9.15925	1.38291	3.00827e-46	2.68098e-47	up
comp65889_c2_seq3	5869	2782	38.8334	554	8.49741	2.1922	0	0	up
comp65157_c0_seq2	4770	2461	42.2674	952	17.9663	1.23425	1.33256e-122	5.5115e-124	up
comp63279_c0_seq1	5333	3603	55.3484	796	13.4364	2.0424	0	0	up
comp64409_c0_seq1	1983	91	3.75951	1565	71.0448	-4.24011	0	0	down
comp34808_c0_seq1	993	11559	953.638	5227	473.854	1.009	0	0	up
comp35383_c0_seq1	906	323	29.207	73	7.2533	2.00961	2.46605e-33	2.67318e-34	up
comp64303_c0_seq14	8161	3054	30.6576	1044	11.5159	1.41262	7.74947e-187	2.13749e-188	up
comp59606_c0_seq1	1085	616	46.5119	83	6.88635	2.75579	1.53946e-90	8.21961e-92	up
comp64690_c0_seq1	823	89	8.85937	265	28.9859	-1.71008	2.0847e-24	2.67658e-25	down
comp61541_c0_seq2	2240	591	21.6148	2134	85.7605	-1.98829	1.49526e-232	3.27016e-234	down
comp52692_c0_seq1	405	315	63.7189	109	24.2277	1.39506	8.74765e-20	1.24434e-20	up
comp57024_c0_seq1	761	206	22.1766	4	0.473169	5.55054	4.051e-47	3.5642e-48	up
comp52810_c0_seq1	1743	765	35.9564	290	14.9776	1.26345	3.29532e-40	3.19737e-41	up
comp55758_c0_seq1	984	506	42.1277	214	19.5776	1.10557	5.86105e-22	7.94049e-23	up
comp65266_c0_seq3	7032	4934	57.4822	1145	14.6578	1.97145	0	0	up
comp63012_c0_seq11	2044	1354	54.2688	200	8.80826	2.6232	9.6738e-188	2.66059e-189	up
comp64334_c0_seq1	1293	1108	70.2027	262	18.2408	1.94436	3.25575e-107	1.50759e-108	up
comp59403_c0_seq22	4291	1627	31.0629	4080	85.5938	-1.46232	2.15579e-288	3.64296e-290	down
comp65255_c0_seq2	4327	1337	25.3138	543	11.2968	1.16402	3.32179e-61	2.42629e-62	up
comp64005_c0_seq1	4833	1817	30.8	189	3.52035	3.12914	2.90438e-300	4.63145e-302	up
comp47472_c0_seq2	385	68	14.4697	787	184.016	-3.66872	2.27789e-163	7.21666e-165	down
comp64859_c0_seq7	1824	3479	156.258	366	18.0633	3.1128	0	0	up
comp35721_c0_seq1	2266	1601	57.8821	546	21.6907	1.41604	9.21378e-99	4.593e-100	up
comp59701_c0_seq1	1351	365	22.1335	73	4.86417	2.18597	1.12516e-41	1.06881e-42	up
comp61712_c0_seq1	2402	714	24.3522	203	7.60788	1.67848	6.22556e-57	4.78269e-58	up
comp60221_c0_seq1	1880	510	22.2241	109	5.21927	2.09021	1.02322e-54	8.09072e-56	up
comp60313_c1_seq2	3326	7649	188.406	2032	54.9974	1.77641	0	0	up
comp60767_c0_seq2	2742	2563	76.5762	1093	35.8834	1.09358	2.19698e-105	1.03359e-106	up
comp32432_c0_seq1	349	125	29.3425	30	7.73814	1.92293	9.24163e-13	1.58931e-13	up
comp63166_c0_seq1	2098	707	27.6075	193	8.28119	1.73715	3.96148e-59	2.96058e-60	up
comp62447_c1_seq1	4476	3619	66.2386	735	14.7822	2.16381	0	0	up
comp65561_c0_seq2	6018	2000	27.2264	641	9.58841	1.50564	7.40295e-135	2.81521e-136	up
comp62767_c0_seq14	3285	4160	103.746	1126	30.8563	1.74942	0	0	up
comp54027_c0_seq1	1767	1336	61.9416	586	29.854	1.05299	3.663e-52	2.99325e-53	up
comp63213_c0_seq2	7386	2974	32.9871	297	3.61983	3.18791	0	0	up
comp56738_c0_seq1	335	237	57.9584	679	182.459	-1.65448	2.92051e-58	2.2027e-59	down
comp66132_c0_seq1	5385	1499	22.8049	419	7.00437	1.70302	7.34193e-121	3.07548e-122	up
comp53916_c0_seq1	2981	1166	32.0442	378	11.4149	1.48915	8.93718e-78	5.48322e-79	up
comp60102_c0_seq2	5153	2600	41.3358	1055	18.4303	1.16531	2.7326e-118	1.16996e-119	up
comp65141_c0_seq1	2692	969	29.4891	185	6.18639	2.25301	4.54013e-113	2.01589e-114	up
comp62246_c0_seq1	2009	1040	42.4098	234	10.4852	2.01604	1.4957e-105	7.02481e-107	up
comp61085_c0_seq1	1732	658	31.1237	44816	2329.3	-6.22574	0	0	down
comp54713_c0_seq1	622	302	39.7768	78	11.2887	1.81704	2.04018e-27	2.46727e-28	up
comp26411_c0_seq1	908	81	7.30823	323	32.0227	-2.1315	2.54374e-39	2.50176e-40	down
comp58399_c0_seq1	680	298	35.9021	14	1.85336	4.27585	1.39972e-62	1.00758e-63	up
comp58370_c0_seq1	684	414	49.5858	0.5	0.0658044	9.55753	1.55928e-69	1.0412e-70	up
comp61537_c0_seq1	1271	178	11.4733	500	35.4132	-1.62601	3.92865e-42	3.7059e-43	down
comp61634_c0_seq2	1552	1508	79.6017	488	28.3054	1.49172	1.52484e-100	7.4883e-102	up
comp59522_c0_seq2	2972	843	23.2376	88	2.66548	3.124	1.3016e-139	4.79831e-141	up
comp64393_c0_seq1	1768	447	20.7128	176	8.96131	1.20874	2.35182e-22	3.15761e-23	up
comp64546_c1_seq3	1705	498	23.9286	146	7.70849	1.63422	1.4962e-38	1.48734e-39	up
comp61835_c0_seq4	986	329	27.3358	30	2.73896	3.31909	4.5248e-58	3.42465e-59	up
comp59761_c0_seq10	2551	741	23.7969	294	10.3748	1.1977	6.5094e-36	6.75143e-37	up
comp64354_c0_seq1	2166	834	31.5443	22	0.914334	5.10851	2.43036e-185	6.7742e-187	up
comp61862_c0_seq1	2018	952	38.6481	1	0.0446087	9.75886	3.17364e-154	1.05665e-155	up
comp56475_c0_seq1	918	545	48.637	1127	110.515	-1.18412	2.6407e-58	1.99097e-59	down
comp59425_c0_seq1	4620	5962	105.721	2421	47.173	1.16423	1.18939e-269	2.20176e-271	up
comp55725_c0_seq1	1774	849	39.2073	140	7.1042	2.46438	3.53044e-110	1.60025e-111	up
comp57532_c0_seq1	1664	701	34.5126	1	0.0540988	9.31731	7.50162e-121	3.14436e-122	up
comp47041_c0_seq1	722	518	58.7767	189	23.5649	1.31861	2.30564e-29	2.68404e-30	up
comp47190_c0_seq1	260	8	2.52075	5851	2025.8	-9.65043	0	0	down
comp64659_c0_seq3	1433	396	22.6392	0.5	0.0314098	9.4934	3.94892e-67	2.7016e-68	up
comp55305_c0_seq1	1123	151	11.0156	677	54.2687	-2.30057	3.08434e-89	1.66966e-90	down
comp62686_c0_seq1	4313	1778	33.7726	216	4.50832	2.90519	8.51527e-274	1.54254e-275	up
comp64445_c0_seq1	1611	397	20.1887	1	0.0558786	8.49703	5.11276e-76	3.20308e-77	up
comp60692_c0_seq1	637	183	23.5356	40	5.65277	2.05781	7.15192e-20	1.01565e-20	up
comp58595_c0_seq1	1256	350	22.8292	114	8.17064	1.48236	7.0744e-24	9.20079e-25	up
comp61892_c0_seq1	3155	806	20.929	77	2.19701	3.25189	2.25092e-138	8.3515e-140	up
comp57730_c0_seq1	1040	538	42.3801	100	8.65581	2.29165	1.60793e-64	1.13024e-65	up
comp61415_c0_seq1	1357	6306	380.704	114	7.56251	5.65366	0	0	up
comp50957_c0_seq1	4222	1235	23.9641	318	6.78031	1.82145	2.04229e-109	9.29492e-111	up
comp61624_c0_seq3	6180	1525	20.2159	409	5.95766	1.76268	5.83647e-129	2.30594e-130	up
comp51461_c0_seq1	313	97	25.3887	23	6.61492	1.94039	3.27006e-10	6.15892e-11	up
comp60332_c0_seq1	2106	859	33.4155	211	9.01914	1.88945	2.94412e-80	1.75492e-81	up
comp62546_c0_seq1	3688	1408	31.277	301	7.34711	2.08985	2.87489e-149	9.86071e-151	up
comp35071_c0_seq1	598	159	21.7825	2264	340.813	-3.96774	0	0	down
comp60969_c0_seq3	1053	68	5.29046	245	20.9449	-1.98514	1.62229e-27	1.95675e-28	down
comp57211_c0_seq2	1240	383	25.304	2	0.145194	7.44524	5.34391e-81	3.15711e-82	up
comp47516_c0_seq1	1506	571	31.0616	237	14.1666	1.13264	1.3364e-25	1.67694e-26	up
comp66275_c0_seq1	8235	2446	24.3336	742	8.11113	1.58497	1.66509e-177	4.86572e-179	up
comp54275_c0_seq1	253	218	70.5909	2473	879.923	-3.63982	0	0	down
comp56837_c0_seq2	388	691	145.901	0.5	0.116006	10.2966	9.37269e-104	4.47393e-105	up
comp52574_c0_seq1	833	587	57.7306	112	12.1036	2.2539	6.33454e-69	4.24827e-70	up
comp63080_c0_seq2	1413	6275	363.818	79	5.03299	6.17566	0	0	up
comp64128_c0_seq3	4003	2459	50.3252	487	10.9518	2.20012	2.78502e-277	4.97877e-279	up
comp66293_c0_seq1	5908	716	9.92854	2163	32.9577	-1.73096	1.80987e-195	4.80059e-197	down
comp65409_c0_seq1	5148	2166	34.4693	11	0.192351	7.48543	0	0	up
comp64441_c0_seq1	3739	23	0.503947	4485	107.981	-7.74329	0	0	down
comp64271_c0_seq1	2600	939	29.5873	171	5.92057	2.32117	1.40653e-113	6.21546e-115	up
comp54663_c0_seq1	267	6	1.841	63	21.2408	-3.52828	1.40735e-13	2.35941e-14	down
comp65179_c1_seq3	697	115	13.5169	575	74.2636	-2.45789	5.24372e-82	3.06186e-83	down
comp55682_c0_seq1	2220	8701	321.092	2381	96.5489	1.73365	0	0	up
comp57544_c0_seq1	2968	1325	36.5733	31	0.94024	5.28162	7.50016e-296	1.21981e-297	up
comp53638_c0_seq1	2473	1050	34.7839	237	8.62711	2.01147	3.02921e-106	1.41391e-107	up
comp55775_c0_seq1	654	491	61.5059	1556	214.177	-1.80001	1.09995e-148	3.79606e-150	down
comp62693_c0_seq7	3650	800	17.956	1838	45.3308	-1.33603	7.13784e-114	3.15044e-115	down
comp61444_c0_seq1	2041	670	26.8933	212	9.35048	1.52414	1.17406e-46	1.03826e-47	up
comp54687_c0_seq1	2479	1132	37.4096	10	0.363132	6.68677	4.19398e-249	8.60668e-251	up
comp60980_c1_seq1	1387	2837	167.57	1095	71.0687	1.23748	9.18675e-142	3.33564e-143	up
comp47215_c0_seq1	625	5224	684.756	2374	341.933	1.00187	2.18198e-185	6.07034e-187	up
comp63350_c0_seq1	2061	901	35.8146	362	15.8114	1.17958	1.93307e-42	1.8158e-43	up
comp57460_c0_seq1	1031	3380	268.578	6959	607.616	-1.17782	0	0	down
comp63804_c0_seq4	3183	1316	33.8713	538	15.2155	1.15452	1.73227e-59	1.28818e-60	up
comp56914_c0_seq1	1541	990	52.6314	261	15.2468	1.78742	1.10385e-85	6.18278e-87	up
comp60487_c0_seq4	1988	315	12.981	600	27.1691	-1.06557	9.85841e-27	1.2076e-27	down
comp60765_c0_seq2	5969	2838	38.9514	747	11.2657	1.78973	2.93754e-244	6.15258e-246	up
comp52173_c0_seq2	1738	15065	710.121	46689	2418.27	-1.76784	0	0	down
comp60707_c0_seq1	1046	1218	95.3956	2	0.172123	9.11434	8.14876e-215	1.94593e-216	up
comp46833_c0_seq1	1495	889	48.7162	395	23.7847	1.03437	4.6248e-34	4.96432e-35	up
comp61615_c2_seq1	943	315	27.366	89	8.49609	1.68751	7.45448e-26	9.28902e-27	up
comp59806_c0_seq1	1248	797	52.3186	160	11.5411	2.18055	1.54835e-89	8.36539e-91	up
comp59852_c0_seq2	2142	923	35.3016	276	11.5993	1.6057	7.32056e-69	4.91535e-70	up
comp56473_c0_seq1	771	263	27.9456	90	10.5082	1.41111	6.02492e-17	9.20452e-18	up
comp49635_c0_seq1	248	85	28.0789	10	3.62985	2.9515	3.32986e-14	5.47991e-15	up
comp62519_c0_seq2	1316	527	32.8071	99	6.77205	2.27634	1.01532e-62	7.28717e-64	up
comp63547_c0_seq1	2280	269	9.66563	575	22.7025	-1.23192	4.01921e-32	4.46627e-33	down
comp65327_c0_seq3	1129	74	5.36971	287	22.8838	-2.09141	3.07536e-34	3.29219e-35	down
comp62282_c0_seq1	1206	207	14.0616	799	59.6404	-2.08452	3.79577e-93	1.98953e-94	down
comp55778_c0_seq1	281	585	170.554	163	52.2182	1.7076	5.88737e-48	5.11296e-49	up
comp63818_c0_seq1	2954	1580	43.8187	657	20.0215	1.13	7.58373e-69	5.09406e-70	up
comp25601_c0_seq1	1119	2580	188.887	866	69.6673	1.43897	2.03469e-162	6.47846e-164	up
comp59901_c0_seq1	815	247	24.8286	12	1.32545	4.22744	9.78079e-52	8.03383e-53	up
comp60744_c0_seq1	2679	796	24.3418	345	11.5928	1.07021	2.69115e-32	2.9734e-33	up
comp61320_c0_seq1	2238	1561	57.142	212	8.5274	2.74437	5.8316e-227	1.31394e-228	up
comp63293_c0_seq4	1796	1573	71.7522	684	34.2839	1.06549	2.05973e-62	1.48812e-63	up
comp58785_c0_seq1	886	412	38.0957	1	0.101603	8.55054	2.19694e-78	1.33627e-79	up
comp52238_c0_seq1	413	1677	332.656	533	116.176	1.51772	1.45477e-114	6.37092e-116	up
comp58604_c0_seq1	939	1817	158.527	742	71.1343	1.15611	6.2192e-82	3.63475e-83	up
comp55734_c0_seq1	1854	1448	63.984	130	6.31211	3.34152	1.16617e-253	2.34689e-255	up
comp54897_c0_seq2	3532	943	21.8728	249	6.34628	1.78515	1.59248e-81	9.33658e-83	up
comp58878_c0_seq1	3020	792	21.4848	84	2.50388	3.10108	2.42003e-130	9.46533e-132	up
comp59480_c0_seq1	959	504	43.0551	50	4.69345	3.19746	1.25787e-85	7.0521e-87	up
comp63540_c0_seq2	1259	137	8.91472	291	20.8069	-1.2228	1.53941e-16	2.38032e-17	down
comp59582_c0_seq1	1006	274	22.3134	70	6.26384	1.83279	3.0043e-25	3.79371e-26	up
comp61800_c0_seq1	1139	26	1.87009	416	32.8784	-4.13596	9.17092e-94	4.77051e-95	down
comp65552_c0_seq1	3708	43	0.950039	1074	26.0739	-4.77847	6.45431e-257	1.27673e-258	down
comp61790_c0_seq1	991	482	39.8461	83	7.53955	2.40189	3.58457e-61	2.61918e-62	up
comp63723_c0_seq1	2487	3413	112.428	74	2.67853	5.39141	0	0	up
comp65878_c0_seq1	4726	3109	53.8939	1329	25.3147	1.09015	5.49562e-127	2.2018e-128	up
comp54273_c0_seq4	598	743	101.789	238	35.8275	1.50644	9.16098e-51	7.61678e-52	up
comp63720_c0_seq1	2072	5	0.197694	3865	167.919	-9.73028	0	0	down
comp59046_c0_seq1	3838	7628	162.824	2910	68.2541	1.25433	0	0	up
comp61104_c0_seq1	1436	1665	94.9888	667	41.8131	1.1838	5.11386e-78	3.12669e-79	up
comp54643_c0_seq1	359	856	195.34	0.5	0.125377	10.6055	2.46162e-122	1.02009e-123	up
comp59134_c0_seq1	970	492	41.5534	142	13.1782	1.65681	7.78375e-39	7.71705e-40	up
comp64479_c0_seq1	4287	2538	48.501	8650	181.637	-1.90497	0	0	down
comp62226_c0_seq1	1112	1416	104.321	12	0.971443	6.74668	0	0	up
comp60734_c0_seq2	3343	1976	48.4243	891	23.9929	1.01313	4.98048e-72	3.2427e-73	up
comp35619_c0_seq1	301	83	22.5904	1	0.299071	6.23908	1.79864e-19	2.58043e-20	up
comp61167_c0_seq2	1213	586	39.5776	0.5	0.0371065	10.0588	2.64123e-91	1.40045e-92	up
comp55566_c0_seq1	900	618	56.2547	117	11.7027	2.26514	6.01689e-73	3.87771e-74	up
comp65550_c0_seq3	1950	36	1.51245	821	37.9009	-4.64727	1.25673e-194	3.34006e-196	down
comp35523_c0_seq1	1122	521	38.0415	75	6.01741	2.66036	5.89154e-74	3.75486e-75	up
comp51142_c0_seq1	1900	879	37.9008	319	15.1139	1.32635	1.40563e-49	1.18877e-50	up
comp54979_c0_seq2	3457	3146	74.5542	499	12.994	2.52045	0	0	up
comp65872_c0_seq1	354	152	35.1765	30	7.62885	2.20508	4.271e-18	6.32167e-19	up
comp65434_c0_seq3	1879	14	0.610399	2380	114.023	-7.54535	0	0	down
comp57782_c0_seq1	497	863	142.255	0.5	0.0905638	10.6173	4.224e-123	1.74148e-124	up
comp68304_c0_seq1	651	344	43.2903	102	14.1046	1.61788	1.46989e-26	1.80676e-27	up
comp61189_c0_seq1	1786	485	22.2471	124	6.25002	1.83168	6.60095e-44	6.06958e-45	up
comp59541_c0_seq1	1143	1272	91.1704	6184	487.039	-2.4174	0	0	down
comp61622_c0_seq8	3300	843	20.9279	173	4.71925	2.1488	6.02678e-93	3.1605e-94	up
comp57105_c0_seq1	1260	256	16.6449	1454	103.881	-2.64177	4.66948e-223	1.06691e-224	down
comp53535_c0_seq1	1442	754	42.837	303	18.9155	1.17929	1.15888e-35	1.2081e-36	up
comp50173_c0_seq1	874	71	6.65518	496	51.0871	-2.94041	1.32995e-85	7.45976e-87	down
comp67337_c0_seq1	1123	1148	83.7481	305	24.449	1.77628	2.35506e-98	1.17647e-99	up
comp62139_c0_seq1	3347	880	21.5397	89	2.39373	3.16967	1.28877e-147	4.47494e-149	up
comp61514_c0_seq1	2551	1178	37.831	303	10.6923	1.82299	1.56908e-104	7.41923e-106	up
comp64600_c0_seq8	3204	1570	40.1439	348	9.7775	2.03765	4.78624e-161	1.5366e-162	up
comp59219_c0_seq2	778	1854	195.228	13	1.5042	7.02003	0	0	up
comp57060_c0_seq1	812	437	44.0898	183	20.2878	1.11983	1.79895e-19	2.58039e-20	up
comp54029_c0_seq1	912	2697	242.27	88	8.68618	4.80175	0	0	up
comp61903_c0_seq1	1191	379	26.07	160	12.0934	1.10817	9.68219e-17	1.48815e-17	up
comp56546_c0_seq1	1251	318	20.8249	134	9.64247	1.11083	3.04159e-14	5.00228e-15	up
comp57008_c0_seq1	575	545	77.65	211	33.0336	1.23305	7.04476e-28	8.42823e-29	up
comp52892_c0_seq1	1583	894	46.2668	201	11.4303	2.01712	6.17813e-91	3.29051e-92	up
comp63558_c0_seq2	1719	2273	108.327	111	5.81283	4.22001	0	0	up
comp63717_c0_seq1	3433	967	23.0763	353	9.25639	1.31789	6.44263e-54	5.14368e-55	up
comp63580_c0_seq5	1632	1817	91.2111	179	9.87356	3.20757	0	0	up
comp59398_c0_seq1	319	550	141.249	1964	554.232	-1.97225	7.59256e-212	1.84724e-213	down
comp61714_c0_seq2	941	543	47.2741	111	10.6188	2.15443	2.01206e-60	1.48241e-61	up
comp62852_c0_seq1	1493	469	25.7351	1291	77.8408	-1.59679	1.85885e-104	8.80416e-106	down
comp59831_c1_seq1	705	8564	995.177	3009	384.215	1.37304	0	0	up
comp35622_c0_seq1	3585	1438	32.8611	116	2.91279	3.49591	2.52191e-261	4.85521e-263	up
comp57726_c0_seq1	439	368	68.6746	0.5	0.102529	9.3876	2.45974e-63	1.7524e-64	up
comp59409_c0_seq1	1409	401	23.3156	107	6.83618	1.77003	7.71001e-35	8.14757e-36	up
comp57140_c0_seq1	2242	809	29.5614	301	12.0857	1.29042	7.48916e-44	6.89421e-45	up
comp61985_c0_seq1	1555	1484	78.1837	463	26.8035	1.54445	4.20074e-104	1.99628e-105	up
comp58630_c0_seq1	1710	502	24.0503	155	8.15974	1.55946	2.26029e-36	2.32341e-37	up
comp60781_c0_seq2	1148	5	0.356813	523	41.011	-6.8447	6.3253e-126	2.55595e-127	down
comp63679_c0_seq1	1800	173	7.87384	606	30.3069	-1.94451	7.66405e-65	5.3669e-66	down
comp62896_c0_seq2	3747	1288	28.1608	286	6.87105	2.03509	4.43615e-132	1.71515e-133	up
comp62143_c0_seq1	4393	1274	23.7586	520	10.6557	1.15682	8.38917e-58	6.38273e-59	up
comp64912_c0_seq1	5285	2507	38.8617	234	3.98577	3.28542	0	0	up
comp61372_c0_seq1	1603	401	20.4939	151	8.47977	1.27309	8.80218e-22	1.19833e-22	up
comp59756_c0_seq1	888	3682	339.691	749	75.9294	2.16149	0	0	up
comp58293_c0_seq1	807	258	26.1914	106	11.8242	1.14735	2.65308e-12	4.63135e-13	up
comp58114_c0_seq1	4046	1474	29.8459	204	4.53884	2.71714	3.92083e-212	9.51849e-214	up
comp59860_c0_seq1	1409	367	21.3387	136	8.68898	1.29621	1.48333e-20	2.07275e-21	up
comp55509_c0_seq1	2560	8373	267.95	2399	84.3589	1.66735	0	0	up
comp60368_c0_seq1	928	220	19.4217	417	40.451	-1.0585	1.13304e-18	1.65218e-19	down
comp65113_c0_seq2	1478	248	13.7464	1253	76.3163	-2.47293	8.86518e-179	2.56948e-180	down
comp60254_c0_seq1	1962	1152	48.1023	61	2.7988	4.10323	9.24791e-234	2.01275e-235	up
comp68946_c0_seq1	2223	1144	42.1599	391	15.8335	1.41289	1.26282e-70	8.3322e-72	up
comp64610_c0_seq1	2509	718	23.4443	105	3.76729	2.63763	1.31793e-100	6.46521e-102	up
comp58808_c0_seq1	2072	586	23.1697	66	2.86744	3.0144	3.53197e-94	1.82605e-95	up
comp54562_c0_seq1	472	615	106.745	226	43.103	1.3083	2.82576e-34	3.02274e-35	up
comp55235_c0_seq2	486	3445	580.719	4	0.740909	9.61433	0	0	up
comp60317_c0_seq1	15831	2145	11.1002	4328	24.6105	-1.14868	1.03476e-210	2.53669e-212	down
comp58327_c0_seq1	3455	966	22.9056	72	1.87597	3.60999	3.14803e-180	9.01601e-182	up
comp35511_c0_seq1	419	26	5.08361	119	25.5666	-2.33034	1.00895e-16	1.55235e-17	down
comp60401_c0_seq2	1523	423	22.7538	4088	241.631	-3.40863	0	0	down
comp58642_c0_seq1	2453	807	26.9519	361	13.248	1.02461	1.51975e-30	1.7334e-31	up
comp59097_c0_seq1	919	3745	333.848	2	0.195909	10.7348	0	0	up
comp50465_c0_seq1	2228	6754	248.347	582	23.5152	3.40069	0	0	up
comp59017_c0_seq1	1381	395	23.4324	71	4.62813	2.34	8.09584e-49	6.92816e-50	up
comp63207_c0_seq2	3632	1399	31.5562	421	10.4346	1.59654	5.22678e-103	2.51705e-104	up
comp61195_c0_seq1	2575	1048	33.3424	98	3.42602	3.28275	4.23422e-181	1.20821e-182	up
comp60512_c0_seq1	1271	14295	921.407	5348	378.78	1.28248	0	0	up
comp59444_c0_seq1	1064	422	32.4925	179	15.1444	1.10132	2.33121e-18	3.43109e-19	up
comp59002_c0_seq1	2340	1010	35.3605	44	1.69269	4.38475	2.29672e-212	5.56961e-214	up
comp35650_c0_seq1	240	86	29.3562	189	70.8911	-1.27194	1.05766e-11	1.88098e-12	down
comp56361_c0_seq1	503	508	82.7387	3	0.536901	7.26776	1.61581e-108	7.39666e-110	up
comp60222_c1_seq1	1060	927	71.6451	143	12.1443	2.56059	1.75292e-125	7.11571e-127	up
comp65276_c0_seq1	3832	1101	23.5383	421	9.89003	1.25096	1.466e-56	1.13127e-57	up
comp65514_c0_seq2	1934	570	24.1452	187	8.70414	1.47196	6.92247e-38	6.9492e-39	up
comp33878_c0_seq1	859	2219	211.63	901	94.4218	1.16435	5.75038e-101	2.81634e-102	up
comp51844_c0_seq1	832	919	90.4909	2160	233.707	-1.36885	1.12001e-138	4.14368e-140	down
comp65782_c0_seq1	3418	987	23.6569	250	6.58429	1.84516	3.46302e-89	1.87648e-90	up
comp61473_c0_seq1	1248	5861	384.742	2184	157.536	1.28821	0	0	up
comp52421_c1_seq2	3260	1776	44.6312	453	12.509	1.83509	1.60696e-158	5.23132e-160	up
comp63386_c0_seq1	2911	1408	39.6254	526	16.2661	1.28455	4.67995e-75	2.95792e-76	up
comp64324_c0_seq2	2590	1907	60.3203	756	26.2762	1.19889	5.3813e-91	2.86185e-92	up
comp59666_c0_seq1	1493	498	27.3264	85	5.12507	2.41465	1.48752e-63	1.05622e-64	up
comp26174_c0_seq1	648	6724	850.091	2861	397.451	1.09684	2.70488e-276	4.84982e-278	up
comp25304_c0_seq1	1233	1062	70.5625	286	20.8806	1.75674	1.09308e-89	5.88543e-91	up
comp60949_c0_seq2	2778	5128	151.227	12	0.388857	8.60326	0	0	up
comp52421_c0_seq1	3926	2220	46.325	464	10.6392	2.1224	1.89293e-239	4.04978e-241	up
comp46765_c0_seq1	241	177	60.1685	54	20.1705	1.57676	1.24265e-13	2.08018e-14	up
comp63339_c0_seq1	7148	3266	37.4321	23212	292.327	-2.96523	0	0	down
comp58663_c0_seq1	650	178	22.4347	74	10.2485	1.13032	1.4266e-08	2.87855e-09	up
comp59266_c0_seq1	969	1923	162.58	9	0.836103	7.60326	0	0	up
comp50484_c0_seq1	384	1008	215.051	0.5	0.117214	10.8413	1.36529e-138	5.05476e-140	up
comp58586_c0_seq1	1746	1359	63.7658	105	5.4136	3.55812	2.01432e-250	4.11239e-252	up
comp63782_c0_seq1	1625	1079	54.3977	292	16.176	1.74969	1.32461e-90	7.06199e-92	up
comp64188_c0_seq12	4386	3178	59.3606	19096	391.936	-2.72304	0	0	down
comp66259_c0_seq3	8762	2708	25.3197	900	9.24656	1.45327	5.8158e-173	1.75178e-174	up
comp35567_c0_seq1	854	876	84.0348	207	21.8199	1.94534	4.94938e-85	2.8023e-86	up
comp63781_c0_seq1	1222	366	24.5371	26	1.91533	3.6793	7.29845e-70	4.85611e-71	up
comp61247_c0_seq2	1440	474	26.9667	47	2.93817	3.19819	1.30928e-80	7.76965e-82	up
comp62261_c0_seq5	1892	46	1.99182	522	24.8365	-3.6403	4.49705e-108	2.06693e-109	down
comp63233_c0_seq1	2448	1633	54.6497	231	8.49457	2.6856	5.01124e-232	1.10127e-233	up
comp62421_c0_seq1	2111	2260	87.7067	894	38.1233	1.20202	4.25037e-108	1.9513e-109	up
comp61988_c0_seq1	1699	444	21.4093	161	8.53048	1.32754	1.46137e-25	1.83492e-26	up
comp65156_c1_seq1	2289	579	20.7227	1239	48.7266	-1.2335	3.31788e-68	2.24181e-69	down
comp62975_c0_seq1	3684	1105	24.5728	184	4.49613	2.45031	3.54268e-142	1.28445e-143	up
comp56551_c0_seq1	1473	832	46.2736	50	3.05568	3.92062	1.72542e-164	5.43444e-166	up
comp61307_c0_seq1	1324	327	20.2336	50	3.39956	2.57333	3.71841e-45	3.35811e-46	up
comp58606_c0_seq5	425	21338	4113.18	8119	1719.71	1.25809	0	0	up
comp57519_c0_seq2	1023	25	2.00206	290	25.519	-3.67201	7.20821e-61	5.28597e-62	down
comp59072_c0_seq1	1635	585	29.3124	120	6.607	2.14944	7.81941e-65	5.47776e-66	up
comp61265_c0_seq1	1818	1072	48.3074	1	0.0495162	9.93013	2.31693e-169	7.13204e-171	up
comp62033_c0_seq1	1539	1609	85.6506	3	0.175478	8.93103	5.1813e-290	8.65971e-292	up
comp62835_c0_seq2	2162	1537	58.2413	18	0.749476	6.28002	0	0	up
comp59192_c0_seq1	1010	247	20.035	62	5.526	1.85821	2.86769e-23	3.77516e-24	up
comp52426_c0_seq1	1585	2301	118.932	28	1.59027	6.22473	0	0	up
comp60207_c0_seq1	1546	2050	108.632	891	51.8811	1.06617	4.06969e-81	2.40001e-82	up
comp64966_c0_seq4	2123	1856	71.6211	455	19.2931	1.8923	1.30721e-172	3.94436e-174	up
comp63049_c0_seq10	3867	1239	26.2488	380	8.84607	1.56914	4.24489e-89	2.30352e-90	up
comp59379_c0_seq2	742	228	25.1735	11	1.33453	4.2375	6.79133e-48	5.9016e-49	up
comp65459_c0_seq31	9732	2051	17.2654	6411	59.3013	-1.78018	0	0	down
comp56217_c0_seq1	1769	547	25.3322	149	7.58227	1.74027	4.33754e-46	3.87137e-47	up
comp66212_c0_seq2	5850	12728	178.245	6	0.0923286	10.9148	0	0	up
comp59021_c0_seq1	2171	1739	65.6225	3201	132.729	-1.01622	4.46798e-128	1.77708e-129	down
comp62272_c0_seq1	1708	774	37.1249	72	3.79477	3.2903	2.87077e-134	1.0955e-135	up
comp55504_c0_seq2	2314	1032	36.5367	202	7.85831	2.21706	4.99481e-118	2.14248e-119	up
comp59224_c0_seq1	509	367	59.0692	47	8.31229	2.82909	8.15045e-56	6.35845e-57	up
comp58661_c0_seq1	983	399	33.2531	67	6.13567	2.4382	1.09796e-51	9.02431e-53	up
comp61813_c0_seq1	1183	4163	288.293	2	0.15219	10.8874	0	0	up
comp56905_c0_seq1	397	55	11.3497	131	29.7045	-1.38802	1.83693e-09	3.5802e-10	down
comp63299_c0_seq3	1463	51	2.85587	328	20.1823	-2.82109	1.12167e-54	8.88398e-56	down
comp55960_c0_seq2	379	206	44.5288	28	6.65058	2.74319	8.48749e-31	9.63804e-32	up
comp63122_c0_seq3	1661	516	25.4503	98	5.31126	2.26056	6.35566e-61	4.65741e-62	up
comp61873_c0_seq1	1664	93	4.5787	376	20.3411	-2.15139	3.89377e-46	3.47324e-47	down
comp66229_c0_seq4	4308	576	10.9537	1052	21.9827	-1.00495	5.34515e-42	5.05057e-43	down
comp61299_c0_seq1	3064	1661	44.4113	248	7.28625	2.60768	1.29696e-228	2.89479e-230	up
comp62056_c0_seq1	825	268	26.613	10	1.09116	4.6082	2.52301e-58	1.9009e-59	up
comp34777_c0_seq1	943	3241	281.566	6935	662.027	-1.23342	0	0	down
comp63994_c0_seq1	3068	1708	45.6084	247	7.2474	2.65376	1.44767e-239	3.09334e-241	up
comp52580_c0_seq1	1291	990	62.8234	401	27.9614	1.16787	8.11728e-46	7.27494e-47	up
comp63899_c0_seq2	2323	703	24.7924	4	0.155007	7.32142	3.20645e-149	1.10064e-150	up
comp55199_c0_seq1	2075	2479	97.8749	11039	478.908	-2.29074	0	0	down
comp53568_c0_seq1	2964	1118	30.9013	201	6.10462	2.33969	2.54789e-136	9.57462e-138	up
comp62675_c0_seq1	4035	1277	25.9275	573	12.7836	1.02019	1.97489e-47	1.72817e-48	up
comp65211_c0_seq2	3083	1597	42.4369	135	3.94186	3.42837	1.24028e-285	2.11884e-287	up
comp47492_c0_seq1	2246	3103	113.184	10	0.400803	8.14156	0	0	up
comp24979_c0_seq1	1608	1844	93.948	278	15.5632	2.59372	3.22757e-252	6.52104e-254	up
comp57359_c0_seq1	2974	1185	32.643	466	14.1054	1.21052	8.69901e-58	6.62307e-59	up
comp63796_c0_seq4	1126	65	4.7292	353	28.2213	-2.57712	1.83912e-53	1.4795e-54	down
comp63174_c1_seq1	2417	115884	3927.89	562	20.9315	7.55194	0	0	up
comp60309_c0_seq1	2062	619	24.5932	104	4.54031	2.4374	1.32719e-79	7.97771e-81	up
comp46773_c0_seq1	351	411	95.9285	50	12.8234	2.90318	5.27347e-64	3.72214e-65	up
comp56462_c0_seq1	1298	428	27.0136	129	8.94656	1.59428	3.84785e-32	4.27177e-33	up
comp59665_c0_seq1	1208	451	30.586	81	6.03614	2.34117	1.24967e-55	9.77551e-57	up
comp59825_c0_seq8	789	292	30.3193	76	8.67117	1.80594	2.51553e-26	3.10334e-27	up
comp22891_c0_seq1	3211	895	22.8347	387	10.8495	1.07359	2.26269e-36	2.32647e-37	up
comp58905_c0_seq1	767	657	70.1751	0.5	0.0586834	10.2238	8.75816e-100	4.33345e-101	up
comp65831_c0_seq1	3788	1011	21.8652	61	1.44964	3.91487	1.7396e-199	4.51761e-201	up
comp60840_c0_seq1	1990	534	21.9837	138	6.24262	1.81621	1.07049e-47	9.3223e-49	up
comp63088_c0_seq1	2452	610	20.3808	130	4.7727	2.09434	2.06531e-65	1.44027e-66	up
comp64404_c0_seq6	1341	107	6.53684	413	27.7244	-2.08449	1.24058e-48	1.06559e-49	down
comp65747_c0_seq3	3819	1054	22.6102	400	9.42869	1.26184	6.48597e-55	5.11482e-56	up
comp57984_c0_seq2	27791	6399	18.8634	21523	69.7171	-1.88592	0	0	down
comp64360_c0_seq2	1535	945	50.4355	93	5.454	3.20905	3.35256e-160	1.0843e-161	up
comp52756_c0_seq1	1934	915	38.7594	169	7.86631	2.30079	1.51808e-109	6.90109e-111	up
comp63071_c0_seq1	2179	820	30.8297	14	0.578378	5.73616	7.60087e-185	2.12866e-186	up
comp64123_c0_seq1	2847	752	21.6393	217	6.86141	1.65708	7.6432e-59	5.73028e-60	up
comp62170_c0_seq1	1458	634	35.6241	200	12.3485	1.52852	2.19086e-44	1.99885e-45	up
comp57545_c0_seq1	1703	16148	776.814	673	35.5747	4.44864	0	0	up
comp65982_c0_seq1	1195	556	38.1171	114	8.58772	2.15009	1.08121e-61	7.86301e-63	up
comp60272_c0_seq1	986	69	5.73304	240	21.9117	-1.93433	4.24881e-26	5.26522e-27	down
comp56607_c0_seq1	366	93	20.8168	19	4.67319	2.15527	3.97602e-11	7.24566e-12	up
comp67594_c0_seq1	768	555	59.2031	171	20.0436	1.56253	3.1936e-40	3.09699e-41	up
comp60572_c0_seq1	1080	374	28.3701	157	13.0863	1.11631	1.02022e-16	1.56997e-17	up
comp63090_c0_seq1	1969	7592	315.881	20	0.914377	8.43238	0	0	up
comp66343_c0_seq3	6830	1799	21.5786	483	6.36601	1.76114	9.04791e-152	3.04117e-153	up
comp59563_c0_seq2	713	19	2.18312	291	36.7404	-4.07291	2.53771e-65	1.77238e-66	down
comp63585_c0_seq1	2463	790	26.277	11	0.40204	6.03032	8.89643e-178	2.59501e-179	up
comp64905_c0_seq2	2431	629	21.1972	46	1.70339	3.63739	2.3615e-118	1.01045e-119	up
comp61291_c0_seq1	931	8	0.703968	687	66.4275	-6.56013	2.26108e-167	7.01991e-169	down
comp64301_c0_seq5	2792	1989	58.3623	469	15.1216	1.94842	3.16588e-192	8.53132e-194	up
comp62607_c0_seq2	3418	815	19.5343	1765	46.4851	-1.25076	7.63421e-99	3.80156e-100	down
comp63038_c0_seq1	8274	35122	347.757	2536	27.5915	3.65579	0	0	up
comp58018_c0_seq2	1374	609	36.3114	150	9.82755	1.88552	4.93698e-57	3.78753e-58	up
comp63997_c0_seq1	2659	654	20.1499	182	6.16161	1.70939	1.43209e-53	1.14903e-54	up
comp50330_c0_seq1	1700	948	45.6848	386	20.4399	1.16033	1.79146e-43	1.65815e-44	up
comp53496_c0_seq1	651	636	80.0366	184	25.4435	1.65336	9.14243e-50	7.72225e-51	up
comp64089_c0_seq1	1392	422	24.8362	133	8.60109	1.52986	6.57781e-30	7.57734e-31	up
comp63388_c0_seq2	1334	454	27.8813	25	1.68704	4.04673	5.70648e-92	3.01365e-93	up
comp59490_c0_seq1	3455	5024	119.128	11558	301.145	-1.33794	0	0	down
comp61876_c0_seq2	1009	12	0.974323	365	32.5644	-5.06275	1.8871e-89	1.02005e-90	down
comp64840_c0_seq2	2252	131	4.76558	784	31.3392	-2.71725	2.18368e-124	8.93939e-126	down
comp55986_c0_seq2	421	2	0.389189	163	34.8535	-6.48469	1.36273e-40	1.31429e-41	down
comp65800_c0_seq1	2059	722	28.7272	214	9.35617	1.61843	1.08508e-54	8.59132e-56	up
comp60379_c0_seq1	1634	128	6.41757	16024	882.795	-7.10391	0	0	down
comp56576_c0_seq1	1312	1510	94.2879	116	7.95912	3.56639	1.24916e-278	2.21661e-280	up
comp61801_c0_seq2	2801	1008	29.4822	408	13.1126	1.16889	1.0738e-46	9.49304e-48	up
comp57494_c0_seq1	1386	407	24.0571	10	0.649498	5.211	2.50082e-91	1.32534e-92	up
comp50440_c0_seq1	799	1129	115.76	2521	284.032	-1.29491	1.56312e-148	5.4069e-150	down
comp56572_c0_seq1	607	65	8.77278	211	31.2921	-1.83469	1.53694e-21	2.10093e-22	down
comp60494_c0_seq1	864	478	45.3239	45	4.68856	3.27305	6.29717e-83	3.63202e-84	up
comp56618_c0_seq2	1599	406	20.8013	168	9.45805	1.13706	1.38841e-18	2.03227e-19	up
comp64144_c0_seq2	2432	1393	46.9246	2582	95.5726	-1.02625	3.64546e-105	1.71601e-106	down
comp65504_c0_seq6	3754	577	12.592	1344	32.2289	-1.35585	2.03238e-85	1.14319e-86	down
comp56765_c0_seq2	1765	483	22.4189	169	8.61952	1.37904	2.50631e-29	2.92029e-30	up
comp61949_c0_seq1	2186	48	1.79889	575	23.6787	-3.71842	8.86771e-121	3.72165e-122	down
comp67744_c0_seq1	1172	1141	79.7574	270	20.7385	1.94331	2.67387e-110	1.20845e-111	up
comp60520_c0_seq1	765	455	48.7262	173	20.3576	1.25913	3.4909e-24	4.50603e-25	up
comp53032_c0_seq1	778	209	22.0079	85	9.83513	1.16201	2.52604e-10	4.73891e-11	up
comp63669_c0_seq1	3798	1284	27.6964	118	2.79684	3.30783	4.11607e-223	9.39378e-225	up
comp56950_c0_seq2	2245	1787	65.211	548	21.9738	1.56933	4.29748e-128	1.70813e-129	up
comp64087_c0_seq1	2146	1375	52.4911	211	8.85103	2.56816	2.91543e-186	8.05686e-188	up
comp54543_c0_seq1	1421	398	22.9457	75	4.75125	2.27185	1.67439e-47	1.46432e-48	up
comp65535_c0_seq4	2353	426	14.832	1112	42.5426	-1.52019	6.07984e-84	3.47452e-85	down
comp63829_c0_seq2	2426	5664	191.269	1528	56.6987	1.75422	0	0	up
comp61797_c0_seq1	3534	896	20.7708	405	10.3164	1.00962	5.09674e-33	5.57468e-34	up
comp59600_c0_seq1	739	5586	619.255	12	1.46177	8.72668	0	0	up
comp64424_c1_seq2	4378	4708	88.0995	1726	35.49	1.31172	7.32932e-257	1.45175e-258	up
comp51263_c0_seq1	209	12	4.70379	50	21.536	-2.19485	4.57071e-07	9.9763e-08	down
comp63143_c1_seq1	1407	373	21.7184	105	6.71794	1.69283	1.43741e-30	1.63911e-31	up
comp63494_c0_seq6	1965	149	6.21207	691	31.656	-2.34933	2.39326e-93	1.25062e-94	down
comp57718_c0_seq1	2041	2810	112.791	715	31.5358	1.83859	6.37228e-251	1.29589e-252	up
comp56587_c0_seq1	1930	1152	48.8999	427	19.9164	1.29587	2.01985e-62	1.45878e-63	up
comp62953_c0_seq1	3372	1074	26.0933	313	8.35598	1.6428	1.35269e-82	7.83768e-84	up
comp65559_c0_seq4	2981	1611	44.2738	413	12.4718	1.82778	4.16461e-143	1.49672e-144	up
comp53416_c0_seq1	2632	1465	45.6	465	15.9041	1.51964	2.16446e-100	1.06351e-101	up
comp65399_c0_seq6	7622	3078	33.0836	817	9.64926	1.77763	2.26616e-262	4.34487e-264	up
comp65536_c0_seq7	2813	835	24.3181	2470	79.0439	-1.70062	1.25463e-217	2.9662e-219	down
comp58526_c0_seq1	1405	1380	80.4666	64	4.10057	4.29449	7.53185e-287	1.28074e-288	up
comp64258_c0_seq6	1502	83	4.52711	430	25.7715	-2.50911	5.08123e-63	3.62945e-64	down
comp59879_c0_seq8	4418	412	7.63984	1766	35.9837	-2.23573	2.31062e-223	5.26114e-225	down
comp35646_c0_seq1	2537	1688	54.5086	590	20.935	1.38057	3.45897e-100	1.70323e-101	up
comp52635_c0_seq1	1155	1071	75.9662	427	33.2803	1.19069	5.35883e-51	4.43995e-52	up
comp59314_c0_seq1	1322	486	30.1174	92	6.26466	2.26529	1.38967e-57	1.06097e-58	up
comp61400_c0_seq1	776	117	12.352	459	53.2466	-2.10795	1.07037e-54	8.46921e-56	down
comp61367_c0_seq2	3767	1366	29.7076	187	4.46876	2.73289	7.38247e-198	1.93474e-199	up
comp59173_c0_seq1	3067	1685	45.009	679	19.9295	1.1753	4.69885e-78	2.8717e-79	up
comp47022_c0_seq1	2070	1526	60.3944	298	12.9595	2.22041	2.19725e-174	6.54862e-176	up
comp60210_c0_seq1	1842	1246	55.4168	1	0.048871	10.1471	1.55653e-190	4.23976e-192	up
comp56350_c0_seq1	450	122	22.2106	54	10.8024	1.03989	1.77439e-05	4.34001e-06	up
comp60481_c0_seq1	1836	5603	250.012	3	0.147092	10.7311	0	0	up
comp64222_c0_seq2	6296	3449	44.8788	1027	14.6841	1.61178	4.96785e-256	9.89261e-258	up
comp60051_c0_seq1	607	440	59.385	118	17.4998	1.76276	6.41116e-38	6.42744e-39	up
comp61877_c0_seq1	2467	41	1.36153	5757	210.072	-7.26951	0	0	down
comp62232_c0_seq1	2248	714	26.0204	264	10.5718	1.29943	3.14776e-39	3.10081e-40	up
comp52662_c0_seq1	2446	2524	84.5368	532	19.5792	2.11025	3.82512e-270	7.04048e-272	up
comp74709_c0_seq1	384	0.5	0.106672	180	42.1971	-8.62781	7.99741e-38	8.04097e-39	down
comp55285_c0_seq1	4780	1271	21.7836	5384	101.395	-2.21867	0	0	down
comp64110_c0_seq7	920	66	5.87718	456	44.6188	-2.92446	2.27364e-78	1.38412e-79	down
comp61433_c0_seq1	1725	449	21.3241	201	10.4893	1.02356	2.19493e-17	3.31207e-18	up
comp63831_c0_seq2	632	84	10.8887	289	41.1644	-1.91857	6.65837e-31	7.55744e-32	down
comp61929_c0_seq1	1119	173	12.6657	421	33.8683	-1.41901	2.48305e-29	2.89254e-30	down
comp65875_c0_seq1	4769	3585	61.585	279	5.26645	3.54768	0	0	up
comp57848_c0_seq1	1392	5935	349.297	2593	167.689	1.05867	2.28943e-230	5.06151e-232	up
comp54539_c0_seq1	2753	15943	474.435	43571	1424.73	-1.58641	0	0	down
comp65258_c1_seq6	3965	909	18.7816	2596	58.9389	-1.6499	4.20906e-219	9.88428e-221	down
comp56201_c0_seq1	903	336	30.4835	84	8.37399	1.86404	1.94674e-31	2.19005e-32	up
comp60664_c0_seq1	649	35	4.41811	264	36.6185	-3.05107	1.15427e-47	1.00672e-48	down
comp48425_c0_seq1	225	81	29.4927	0.5	0.200045	7.20389	3.38711e-18	5.00534e-19	up
comp60302_c0_seq1	2048	673	26.9214	4	0.175821	7.2585	1.52728e-143	5.46467e-145	up
comp57998_c0_seq1	1220	649	43.581	170	12.5438	1.79672	6.45795e-57	4.96292e-58	up
comp51551_c0_seq1	243	36	12.1369	76	28.1545	-1.21396	6.43675e-05	1.6651e-05	down
comp54798_c0_seq2	966	267	22.6437	101	9.41207	1.26652	1.06794e-14	1.72982e-15	up
comp57737_c0_seq3	2221	3035	111.95	688	27.8856	2.00526	4.53832e-304	7.12901e-306	up
comp61460_c0_seq1	1027	26	2.07403	18646	1634.39	-9.6221	0	0	down
comp35081_c0_seq2	3888	2408	50.7391	714	16.5315	1.61788	5.3516e-180	1.53554e-181	up
comp66200_c0_seq1	3849	1142	24.307	440	10.2907	1.24003	7.67172e-58	5.83078e-59	up
comp65087_c1_seq1	2734	1064	31.8828	226	7.44133	2.09914	1.12867e-113	4.98462e-115	up
comp58485_c0_seq1	1361	1220	73.4369	171	11.3104	2.69885	1.70465e-174	5.076e-176	up
comp63550_c1_seq1	3346	1172	28.6955	246	6.61835	2.11628	2.11836e-126	8.5095e-128	up
comp60808_c0_seq1	1772	511	23.6249	210	10.6683	1.14697	1.84777e-23	2.42199e-24	up
comp57555_c0_seq1	1263	677	43.9135	19	1.35423	5.01912	5.5306e-150	1.88819e-151	up
comp57430_c0_seq1	898	94	8.5756	202	20.2496	-1.23958	5.45338e-12	9.61487e-13	down
comp61153_c0_seq1	2036	1889	76.0093	274	12.1147	2.64941	2.201e-264	4.16755e-266	up
comp35704_c0_seq1	1101	101	7.51531	1721	140.713	-4.22678	0	0	down
comp63606_c0_seq2	1499	42	2.29541	1015	60.9544	-4.73091	5.29303e-242	1.1184e-243	down
comp63091_c0_seq1	2514	15462	503.864	7	0.250653	10.9731	0	0	up
comp61090_c0_seq2	3388	1737	42.0019	12	0.318844	7.04146	0	0	up
comp52632_c0_seq1	376	181	39.437	810	193.927	-2.29789	2.00436e-106	9.33432e-108	down
comp62669_c0_seq2	1610	39	1.9845	924	51.6639	-4.70231	6.65442e-220	1.5574e-221	down
comp35591_c0_seq1	991	285	23.5605	1289	117.09	-2.31318	3.94038e-170	1.20564e-171	down
comp57900_c0_seq1	1375	427	25.4412	110	7.20163	1.82077	1.82232e-38	1.81393e-39	up
comp53310_c0_seq1	754	264	28.6844	2	0.238781	6.90843	3.47283e-58	2.62295e-59	up
comp65019_c0_seq2	581	15	2.11509	408	63.2157	-4.90149	5.3249e-99	2.64738e-100	down
comp57254_c0_seq1	2692	682	20.755	260	8.69439	1.2553	1.33628e-35	1.3941e-36	up
comp64589_c0_seq1	2726	2532	76.094	291	9.60966	2.98523	0	0	up
comp60141_c0_seq2	694	222	26.2063	87	11.285	1.21551	1.18182e-11	2.10742e-12	up
comp51186_c0_seq1	1770	704	32.5846	123	6.25565	2.38096	5.50752e-88	3.0251e-89	up
comp60498_c0_seq3	1716	239	11.4102	647	33.9413	-1.57272	1.01302e-51	8.32353e-53	down
comp58360_c0_seq1	916	280	25.0424	97	9.53273	1.39341	1.16943e-17	1.74978e-18	up
comp60026_c0_seq1	1217	3427	230.694	104	7.69279	4.90633	0	0	up
comp65807_c0_seq2	4241	843	16.2844	1688	35.8299	-1.13767	1.62369e-81	9.52384e-83	down
comp59953_c0_seq1	1638	1100	55.0163	64	3.51728	3.96733	8.54863e-219	2.01203e-220	up
comp63174_c0_seq1	248	84	27.7486	18	6.53374	2.08643	9.17746e-10	1.76686e-10	up
comp60768_c0_seq1	1833	952	42.5488	359	17.6308	1.27102	2.99202e-50	2.50667e-51	up
comp59710_c0_seq2	4529	1278	23.1175	163	3.23986	2.83498	2.66339e-192	7.17017e-194	up
comp56823_c0_seq1	2070	917	36.2921	384	16.6994	1.11986	8.28981e-40	8.10259e-41	up
comp55302_c0_seq1	424	145	28.0166	1	0.212312	7.04395	3.74785e-32	4.15778e-33	up
comp56195_c0_seq1	638	281	36.0826	120	16.9317	1.09158	2.32136e-12	4.04491e-13	up
comp65716_c0_seq1	790	32	3.31845	234	26.6643	-3.00632	8.77726e-42	8.3121e-43	down
comp64108_c0_seq1	2852	2413	69.3139	15544	490.63	-2.82342	0	0	down
comp58566_c0_seq1	1766	556	25.7927	68	3.46624	2.89552	5.26462e-86	2.94459e-87	up
comp61551_c0_seq2	1190	1664	114.556	320	24.2072	2.24255	2.20587e-192	5.93265e-194	up
comp58561_c0_seq2	646	1346	170.697	32	4.45921	5.2585	2.69029e-300	4.28295e-302	up
comp61215_c0_seq1	1642	127	6.33641	8271	453.446	-6.16112	0	0	down
comp63118_c0_seq2	998	415	34.0667	185	16.6871	1.02963	2.74494e-16	4.2763e-17	up
comp65680_c0_seq1	913	391	35.0848	56	5.52151	2.66771	6.48637e-56	5.05338e-57	up
comp62920_c0_seq6	1663	2669	131.483	406	21.9773	2.58079	0	0	up
comp66057_c0_seq2	3218	811	20.6466	6	0.167844	6.94264	2.46144e-176	7.23839e-178	up
comp64401_c0_seq1	2975	2265	62.3726	12	0.363107	7.42437	0	0	up
comp59645_c1_seq1	871	4702	442.26	9302	961.389	-1.12023	0	0	down
comp62052_c1_seq1	2577	12348	392.55	157	5.48436	6.16141	0	0	up
comp56742_c0_seq1	1897	627	27.0778	147	6.97575	1.95669	1.29705e-61	9.43958e-63	up
comp54370_c0_seq1	5279	1488	23.0921	348	5.93429	1.96026	3.39902e-145	1.19911e-146	up
comp50421_c0_seq4	1686	1328	64.5288	3511	187.462	-1.53859	1.2455e-267	2.3221e-269	down
comp55816_c0_seq1	704	203	23.6231	393	50.2529	-1.08901	1.92006e-18	2.81962e-19	down
comp65510_c0_seq7	5364	2304	35.189	464	7.787	2.17598	2.41259e-256	4.78511e-258	up
comp63873_c0_seq8	1725	558	26.5007	130	6.78414	1.96579	2.8314e-55	2.2231e-56	up
comp27104_c0_seq1	1220	4286	287.809	1627	120.052	1.26146	3.44635e-220	8.05674e-222	up
comp64413_c0_seq1	2789	917	26.936	107	3.45363	2.96335	1.94225e-144	6.90322e-146	up
comp66044_c1_seq1	1184	11	0.761121	735	55.8826	-6.19813	3.91599e-181	1.11637e-182	down
comp56183_c0_seq4	362	105	23.7626	10	2.48675	3.25636	6.79616e-19	9.87055e-20	up
comp62345_c0_seq1	2588	1854	58.6892	52	1.80876	5.02003	0	0	up
comp56615_c0_seq1	2998	1746	47.7118	224	6.72601	2.82652	1.39075e-261	2.67381e-263	up
comp47850_c0_seq1	1128	437	31.7384	158	12.6092	1.33175	2.7223e-25	3.43258e-26	up
comp64708_c0_seq5	3985	2012	41.363	9459	213.677	-2.36902	0	0	down
comp60107_c0_seq2	4159	1204	23.7165	399	8.63624	1.45741	8.95076e-78	5.49392e-79	up
comp58215_c0_seq1	774	851	90.0744	201	23.3774	1.946	1.1371e-82	6.58551e-84	up
comp57702_c1_seq1	438	23	4.30196	107	21.9913	-2.35387	2.68144e-15	4.27879e-16	down
comp60145_c0_seq1	2871	2122	60.5515	597	18.719	1.69366	2.22395e-169	6.83993e-171	up
comp61136_c0_seq1	2538	804	25.9524	309	10.9599	1.24363	3.35268e-41	3.20958e-42	up
comp64121_c0_seq1	2427	778	26.2617	294	10.9048	1.26799	4.23288e-41	4.05557e-42	up
comp47081_c0_seq1	713	1065	122.369	2145	270.819	-1.14608	1.57388e-104	7.4461e-106	down
comp62102_c0_seq1	4040	1253	25.4087	420	9.35855	1.44096	1.49738e-79	9.00471e-81	up
comp58301_c0_seq2	692	219	25.9269	70	9.10611	1.50954	1.11509e-15	1.76137e-16	up
comp64755_c0_seq1	2800	1184	34.6423	19	0.610853	5.82557	1.82908e-266	3.42946e-268	up
comp62437_c0_seq2	2327	772	27.179	81	3.1335	3.11665	1.16542e-127	4.64764e-129	up
comp60970_c0_seq1	840	91	8.87513	187	20.0403	-1.17506	2.48143e-10	4.6526e-11	down
comp61646_c0_seq2	1251	94	6.15578	464	33.3889	-2.43935	8.358e-66	5.80644e-67	down
comp35319_c0_seq1	4444	1652	30.4543	751	15.2127	1.00137	3.02138e-59	2.25481e-60	up
comp61532_c0_seq1	5660	1977	28.6156	144	2.29027	3.64321	0	0	up
comp61304_c0_seq8	859	1975	188.359	118	12.366	3.92903	0	0	up
comp62810_c0_seq2	2050	534	21.3403	194	8.519	1.32482	1.87019e-30	2.13756e-31	up
comp52527_c0_seq1	4405	2488	46.2719	191	3.90327	3.56738	0	0	up
comp62270_c0_seq1	1512	865	46.8681	358	21.3144	1.13678	1.68554e-38	1.67645e-39	up
comp59984_c0_seq1	500	348	57.0193	122	21.965	1.37625	2.46867e-21	3.38958e-22	up
comp64423_c0_seq2	2805	713	20.8243	283	9.08227	1.19714	1.43816e-34	1.52739e-35	up
comp65905_c0_seq1	2303	1924	68.4422	585	22.8667	1.58164	2.0982e-139	7.75159e-141	up
comp64906_c0_seq2	2949	747	20.7519	138	4.21255	2.30048	1.33792e-89	7.21079e-91	up
comp56445_c0_seq1	1341	553	33.7838	208	13.9629	1.27474	9.8564e-30	1.13932e-30	up
comp56429_c0_seq2	395	97	20.1181	3	0.683699	4.87899	3.69041e-22	4.97142e-23	up
comp57329_c0_seq1	637	182	23.4069	31	4.3809	2.41764	6.98944e-24	9.08845e-25	up
comp59933_c0_seq2	1048	601	46.9814	1352	116.133	-1.30562	3.94221e-81	2.32379e-82	down
comp59553_c0_seq1	1014	350	28.2776	75	6.65831	2.08643	8.89493e-38	8.94809e-39	up
comp64339_c0_seq1	2289	4860	173.942	9209	362.166	-1.05805	0	0	down
comp66361_c0_seq1	600	13007	1775.98	285	42.7597	5.37622	0	0	up
comp54424_c0_seq2	1007	659	53.6128	208	18.5941	1.52773	4.59753e-46	4.10707e-47	up
comp60702_c0_seq1	823	511	50.8667	210	22.97	1.14697	1.84777e-23	2.42199e-24	up
comp50452_c0_seq2	2508	6607	215.819	16393	588.399	-1.44697	0	0	down
comp57859_c0_seq1	2371	1247	43.0871	463	17.5788	1.29342	2.73344e-67	1.86354e-68	up
comp64376_c0_seq1	3864	1388	29.4283	57	1.32794	4.46994	4.21925e-294	6.90675e-296	up
comp63360_c1_seq5	786	454	47.3201	0.5	0.0572649	9.69059	8.81555e-75	5.58811e-76	up
comp53504_c0_seq1	424	409	79.026	6	1.27387	5.95503	1.3378e-92	7.02618e-94	up
comp63151_c0_seq1	4117	1237	24.6151	336	7.34682	1.74435	2.7229e-103	1.30622e-104	up
comp65124_c0_seq2	2347	1981	69.1487	515	19.7531	1.80762	4.02963e-173	1.21164e-174	up
comp58996_c0_seq1	1340	453	27.6953	149	10.0097	1.46824	3.35929e-30	3.85199e-31	up
comp59330_c0_seq3	1649	410	20.3693	3	0.163773	6.95856	1.50686e-89	8.1372e-91	up
comp64213_c0_seq1	2693	2042	62.1201	143	4.78014	3.69994	0	0	up
comp58446_c0_seq1	1850	507	22.4517	107	5.20658	2.10841	5.42302e-55	4.2651e-56	up
comp65639_c0_seq6	3087	1560	41.4	513	14.9597	1.46856	1.31443e-101	6.40981e-103	up
comp65198_c0_seq1	9311	5166	45.4539	652	6.30365	2.85014	0	0	up
comp65395_c0_seq1	3134	1853	48.4383	325	9.33523	2.37539	2.28915e-229	5.08511e-231	up
comp60617_c0_seq1	624	167	21.9253	19	2.74101	2.99982	2.00149e-27	2.4189e-28	up
comp60170_c0_seq1	374	238	52.1336	99	23.8289	1.1295	3.7143e-11	6.75792e-12	up
comp58003_c0_seq1	1863	775	34.0802	218	10.5338	1.69391	1.67239e-62	1.20518e-63	up
comp58183_c0_seq1	818	115	11.5175	256	28.1726	-1.29047	7.21869e-16	1.13566e-16	down
comp61819_c0_seq1	1907	585	25.1315	253	11.9429	1.07334	4.22698e-24	5.46621e-25	up
comp52694_c0_seq1	393	147	30.6434	0.5	0.11453	8.06371	4.59853e-30	5.28635e-31	up
comp61705_c0_seq10	5496	1843	27.4721	478	7.82928	1.81101	1.54606e-161	4.9431e-163	up
comp66351_c0_seq1	1356	386381	23343.7	744669	49436.1	-1.08254	0	0	down
comp61025_c0_seq1	1577	483	25.0916	114	6.5075	1.94703	2.17279e-47	1.9025e-48	up
comp64856_c0_seq1	2799	1136	33.2497	468	15.0516	1.14342	1.03157e-50	8.58234e-52	up
comp54443_c0_seq1	436	191	35.8889	0.5	0.103234	8.44147	2.60686e-37	2.63898e-38	up
comp61018_c0_seq1	2130	9214	354.39	2608	110.222	1.68492	0	0	up
comp66357_c0_seq1	1106	25718	1905	1062	86.4391	4.46196	0	0	up
comp35371_c0_seq1	1555	725	38.1962	313	18.1199	1.07586	9.52818e-30	1.10113e-30	up
comp49729_c0_seq1	1040	392	30.8792	148	12.8106	1.2693	3.21778e-21	4.43089e-22	up
comp61436_c0_seq1	1762	534	24.8284	84	4.29155	2.53242	7.87129e-72	5.13942e-73	up
comp59083_c0_seq1	958	5914	505.741	604	56.7561	3.15555	0	0	up
comp62130_c0_seq1	1107	27	1.99815	262	21.3056	-3.4145	3.90956e-52	3.19783e-53	down
comp62219_c0_seq2	2442	624	20.934	68	2.50671	3.06198	1.04791e-101	5.10736e-103	up
comp56810_c0_seq2	645	9950	1263.79	4391	612.836	1.04419	0	0	up
comp63163_c0_seq2	1341	540	32.9897	47	3.15508	3.38627	2.96435e-96	1.50985e-97	up
comp60340_c0_seq1	1910	659	28.266	181	8.53073	1.72833	8.4722e-55	6.69459e-56	up
comp64773_c0_seq1	2741	755	22.5658	250	8.21054	1.45859	3.3588e-49	2.85748e-50	up
comp22390_c0_seq1	1187	480	33.1286	23	1.74429	4.24737	7.73947e-100	3.82737e-101	up
comp64321_c0_seq8	1157	451	31.9342	189	14.7051	1.11878	4.90278e-20	6.93137e-21	up
comp55571_c0_seq1	427	155	29.7383	37	7.80036	1.93071	1.09463e-15	1.72861e-16	up
comp53289_c0_seq1	1011	822	66.6091	284	25.2876	1.39729	3.41172e-50	2.8628e-51	up
comp64292_c0_seq1	1838	2081	92.7554	4885	239.254	-1.36704	0	0	down
comp59260_c0_seq1	1749	232	10.867	463	23.8304	-1.13285	6.40334e-23	8.50076e-24	down
comp62196_c0_seq1	2279	2637	94.7935	6416	253.432	-1.41874	0	0	down
comp60282_c0_seq1	2020	1	0.0405566	477	21.2573	-9.03381	6.15969e-94	3.19436e-95	down
comp64326_c0_seq1	1693	319	15.4364	781	41.5274	-1.42773	4.66437e-54	3.71655e-55	down
comp62941_c0_seq5	1685	643	31.2625	131	6.99862	2.15929	1.44151e-71	9.43876e-73	up
comp55386_c0_seq1	1041	102	8.02717	662	57.2464	-2.83422	7.66031e-110	3.47827e-111	down
comp63822_c0_seq1	4339	1908	36.0248	294	6.09956	2.56221	1.90758e-257	3.75826e-259	up
comp59621_c0_seq1	2159	1119	42.461	254	10.5906	2.00335	1.42281e-112	6.33631e-114	up
comp58354_c0_seq1	680	213	25.6616	12	1.5886	4.01379	1.78771e-43	1.6542e-44	up
comp61611_c0_seq1	1489	477	26.2444	143	8.64534	1.60201	5.96295e-36	6.17836e-37	up
comp65721_c0_seq1	5037	2292	37.2782	520	9.29335	2.00406	1.11404e-229	2.47178e-231	up
comp59334_c0_seq1	6933	1954	23.0896	557	7.23227	1.67472	1.37238e-153	4.58016e-155	up
comp50605_c0_seq1	1802	2434	110.657	523	26.1269	2.08249	3.30342e-256	6.56072e-258	up
comp59357_c0_seq1	921	378	33.6237	123	12.0223	1.48377	9.59154e-26	1.19774e-26	up
comp56634_c0_seq1	2377	1787	61.5897	330	12.4976	2.30104	4.71159e-213	1.13634e-214	up
comp34861_c0_seq1	545	6701	1007.29	135	22.2986	5.49738	0	0	up
comp65739_c0_seq4	4689	1899	33.1786	148	2.84133	3.54561	0	0	up
comp61469_c1_seq2	2982	1493	41.0171	447	13.494	1.60391	1.37654e-110	6.20668e-112	up
comp55934_c0_seq1	1144	693	49.6272	274	21.5608	1.20272	7.20828e-34	7.76223e-35	up
comp65767_c0_seq1	3213	3102	79.0941	1119	31.3516	1.33503	3.4467e-174	1.02907e-175	up
comp65640_c0_seq2	3387	876	21.1886	212	5.63458	1.91091	4.68018e-83	2.69568e-84	up
comp54603_c0_seq1	461	161	28.6113	27	5.27234	2.44007	1.87411e-21	2.56876e-22	up
comp65294_c0_seq1	2576	796	25.3151	77	2.69083	3.23388	5.19822e-136	1.95892e-137	up
comp62811_c0_seq1	3474	4176	98.479	486	12.5935	2.96713	0	0	up
comp56762_c0_seq1	1179	1041	72.3352	297	22.6769	1.67347	3.34396e-82	1.94904e-83	up
comp56436_c0_seq1	1488	690	37.9891	185	11.1921	1.76311	6.47022e-59	4.84573e-60	up
comp60374_c0_seq7	3969	2695	55.6276	514	11.658	2.25448	0	0	up
comp60694_c0_seq2	2744	2028	60.5476	762	24.9984	1.27623	1.38354e-106	6.43218e-108	up
comp65797_c0_seq6	2664	286	8.79518	1404	47.4432	-2.43142	2.28493e-196	6.03046e-198	down
comp63791_c1_seq1	2367	779	26.962	105	3.9933	2.75527	3.25163e-114	1.43174e-115	up
comp28075_c0_seq1	2856	1150	32.9877	516	16.2642	1.02023	8.14891e-43	7.62007e-44	up
comp47916_c0_seq1	1757	572	26.6709	168	8.60753	1.63159	4.91802e-44	4.50912e-45	up
comp60544_c0_seq1	719	1278	145.618	101	12.6454	3.5255	6.99314e-234	1.51647e-235	up
comp62411_c0_seq1	1566	463	24.2216	99	5.69094	2.08955	9.53583e-50	8.05706e-51	up
comp58413_c0_seq1	691	6341	751.783	550	71.6515	3.39125	0	0	up
comp63257_c0_seq1	1166	405	28.4557	156	12.0439	1.24042	3.7685e-21	5.1992e-22	up
comp65839_c0_seq4	3499	242	5.6661	906	23.3091	-2.04046	1.16666e-102	5.65218e-104	down
comp59285_c0_seq1	1287	7533	479.515	9	0.629513	9.57312	0	0	up
comp50565_c0_seq1	546	1522	228.368	2773	457.191	-1.00144	1.90184e-108	8.71607e-110	down
comp50683_c0_seq3	1488	2647	145.735	617	37.327	1.96506	2.18048e-258	4.25555e-260	up
comp61248_c0_seq1	2013	3712	151.07	9710	434.226	-1.52323	0	0	down
comp61793_c0_seq1	933	358	31.435	0.5	0.0482424	9.34786	5.7814e-62	4.19532e-63	up
comp62587_c0_seq1	1130	57	4.13246	445	35.4505	-3.10073	7.56862e-81	4.47744e-82	down
comp60955_c0_seq1	1695	494	23.8765	90	4.77984	2.32055	3.289e-60	2.42757e-61	up
comp63297_c0_seq2	4634	1642	29.0289	642	12.4715	1.21885	1.5252e-80	9.05502e-82	up
comp55585_c0_seq1	1022	352	28.2166	146	12.8601	1.13365	3.66743e-16	5.73187e-17	up
comp63934_c0_seq2	5237	7738	121.048	169	2.90499	5.38091	0	0	up
comp61689_c0_seq1	1054	1446	112.393	228	19.4731	2.529	1.61472e-192	4.3385e-194	up
comp59717_c0_seq7	1247	343	22.5341	19	1.3716	4.03818	1.1997e-69	8.00141e-71	up
comp64763_c0_seq1	2725	706	21.2252	144	4.75704	2.15764	2.09476e-78	1.27356e-79	up
comp60525_c0_seq1	2552	1067	34.2528	220	7.76038	2.14202	6.38437e-117	2.76047e-118	up
comp56077_c0_seq1	4221	1530	29.6954	397	8.46674	1.81036	3.34693e-134	1.27809e-135	up
comp60277_c0_seq1	656	464	57.9465	23	3.1562	4.19846	5.96747e-96	3.04733e-97	up
comp63644_c0_seq1	2173	847	31.9328	170	7.04255	2.18087	4.14935e-95	2.13316e-96	up
comp62911_c0_seq1	1429	14380	824.403	7	0.440968	10.8685	0	0	up
comp47622_c0_seq2	2953	940	26.0782	264	8.04788	1.69616	9.69576e-76	6.08966e-77	up
comp60310_c0_seq2	1049	336	26.2408	84	7.2085	1.86404	1.94674e-31	2.19005e-32	up
comp66185_c0_seq14	4191	1061	20.7401	228	4.89732	2.08236	3.27677e-112	1.46187e-113	up
comp49038_c0_seq1	311	83	21.864	22	6.368	1.77965	5.60325e-08	1.16291e-08	up
comp50559_c0_seq1	431	2596	493.447	1047	218.681	1.17407	1.61591e-119	6.88003e-121	up
comp54062_c0_seq18	2808	409	11.9327	1078	34.5591	-1.53414	1.70589e-82	9.89321e-84	down
comp54901_c0_seq1	700	5702	667.332	205	26.3631	4.66181	0	0	up
comp50528_c0_seq1	628	1951	254.513	11381	1631.4	-2.6803	0	0	down
comp59303_c0_seq1	4189	1604	31.3694	235	5.05008	2.63498	2.59789e-223	5.92209e-225	up
comp63954_c0_seq3	1711	465	22.2646	84	4.41947	2.33281	4.37814e-57	3.35649e-58	up
comp50994_c0_seq1	1522	950	51.1354	98	5.79632	3.14111	5.45657e-158	1.77994e-159	up
comp64631_c0_seq1	5882	3139	43.7199	593	9.0755	2.26824	0	0	up
comp66208_c0_seq1	3796	1030	22.2292	178	4.22119	2.39673	2.93363e-129	1.15595e-130	up
comp54706_c0_seq1	273	78	23.4069	11	3.6272	2.69001	5.30971e-12	9.35594e-13	up
comp58779_c0_seq1	985	987	82.0906	7	0.639739	7.00359	1.28318e-213	3.08461e-215	up
comp55317_c0_seq1	1893	19066	825.129	54431	2588.43	-1.64939	0	0	down
comp56931_c0_seq1	1242	3138	206.987	7642	553.894	-1.42007	0	0	down
comp59546_c0_seq3	733	394	44.0357	107	13.1408	1.74462	1.38063e-33	1.49185e-34	up
comp65249_c0_seq4	6612	5741	71.1324	809	11.0143	2.69113	0	0	up
comp55189_c0_seq1	2124	789	30.4323	174	7.37455	2.04498	8.45242e-82	4.9444e-83	up
comp63509_c0_seq1	3192	2664	68.3729	12	0.338423	7.65846	0	0	up
comp63457_c0_seq5	4617	3477	61.6961	1511	29.4609	1.06638	6.09789e-137	2.28022e-138	up
comp61853_c0_seq1	1929	149	6.328	1454	67.8536	-3.4226	2.29072e-285	3.91944e-287	down
comp25642_c0_seq1	826	3481	345.252	480	52.3121	2.72244	0	0	up
comp57907_c0_seq1	1427	410	23.5382	7	0.441586	5.73616	6.50475e-93	3.41287e-94	up
comp62499_c0_seq1	1807	646	29.2878	14	0.697446	5.39208	3.51955e-145	1.24349e-146	up
comp53250_c0_seq1	2436	788	26.501	79	2.91938	3.18231	9.29865e-133	3.57792e-134	up
comp65344_c0_seq1	2569	287	9.15231	621	21.7605	-1.2495	2.27589e-35	2.38428e-36	down
comp61220_c0_seq1	1260	751	48.8295	296	21.1476	1.20726	7.84553e-37	8.00031e-38	up
comp53383_c0_seq1	935	2055	180.058	11851	1141	-2.66376	0	0	down
comp58142_c0_seq1	2178	791	29.753	111	4.58782	2.69716	2.11761e-113	9.3689e-115	up
comp62621_c0_seq1	2131	5989	230.242	360	15.2076	3.92029	0	0	up
comp58851_c0_seq1	1067	304	23.3411	55	4.64023	2.33061	1.26796e-37	1.27788e-38	up
comp35607_c0_seq1	254	381	122.886	101	35.7955	1.77948	2.17719e-33	2.35833e-34	up
comp61038_c0_seq2	948	279	24.1106	80	7.59666	1.66623	1.29191e-22	1.72618e-23	up
comp63931_c0_seq1	462	250	44.3313	22	4.28669	3.37039	6.23523e-45	5.64426e-46	up
comp63426_c0_seq3	3475	1025	24.1647	20	0.518103	5.54352	1.84515e-230	4.07443e-232	up
comp61243_c0_seq1	1037	136	10.7442	379	32.9004	-1.61455	7.376e-32	8.22568e-33	down
comp66004_c0_seq3	3787	2066	44.6939	740	17.5905	1.34528	1.07194e-117	4.6065e-119	up
comp63287_c0_seq3	1154	1086	77.0969	344	26.8345	1.52258	6.79769e-75	4.30181e-76	up
comp54655_c0_seq1	1598	3366	172.564	107	6.02765	4.83939	0	0	up
comp63201_c1_seq1	2235	752	27.5647	270	10.8749	1.34181	2.61449e-43	2.42961e-44	up
comp64583_c0_seq1	3330	1257	30.9246	253	6.83939	2.17682	2.3871e-140	8.73053e-142	up
comp25237_c0_seq1	908	604	54.4959	133	13.1858	2.04716	6.10552e-63	4.36916e-64	up
comp54909_c0_seq1	3123	1930	50.6289	862	24.8471	1.02688	6.21447e-72	4.04941e-73	up
comp58343_c0_seq1	1936	923	39.0579	1	0.0464981	9.71423	1.70836e-150	5.80084e-152	up
comp56884_c0_seq1	495	642	106.253	112	20.3682	2.38311	2.05825e-80	1.22579e-81	up
comp56789_c0_seq1	504	52	8.45251	163	29.1137	-1.78425	2.97158e-16	4.63175e-17	down
comp62070_c1_seq1	2513	920	29.9922	329	11.7854	1.34759	4.21982e-53	3.40697e-54	up
comp64247_c0_seq1	2930	969	27.0937	38	1.1675	4.53647	6.07219e-207	1.5207e-208	up
comp62380_c0_seq1	1220	1479	99.3164	219	16.1594	2.61966	1.09293e-204	2.76311e-206	up
comp65281_c0_seq1	3197	2466	63.1922	716	20.161	1.64818	2.9424e-189	8.06916e-191	up
comp55499_c0_seq1	2593	829	26.1918	51	1.77055	3.88684	5.46073e-163	1.73148e-164	up
comp58837_c0_seq1	987	397	32.9523	83	7.5701	2.122	1.26371e-43	1.16633e-44	up
comp55246_c0_seq1	816	12836	1288.7	13	1.43415	9.81151	0	0	up
comp60573_c0_seq1	1318	380	23.6201	23	1.57092	3.91033	1.51832e-75	9.55224e-77	up
comp66219_c0_seq1	1836	506	22.5783	68	3.33409	2.75957	1.15578e-74	7.3386e-76	up
comp59295_c0_seq1	3143	884	23.042	230	6.58756	1.80645	9.83194e-78	6.03998e-79	up
comp58605_c0_seq3	4259	2536	48.7814	800	16.9092	1.52852	1.46782e-174	4.3669e-176	up
comp62419_c0_seq1	1041	791	62.2499	2434	210.48	-1.75754	1.52956e-224	3.46248e-226	down
comp65486_c0_seq1	3412	64	1.53668	1158	30.5521	-4.31338	3.71276e-265	7.01039e-267	down
comp63953_c0_seq1	4705	1582	27.5461	463	8.85854	1.63671	1.48136e-120	6.23272e-122	up
comp64216_c0_seq50	1845	549	24.3775	1539	75.0902	-1.62308	2.8255e-127	1.12829e-128	down
comp64261_c0_seq2	3913	6532	136.757	3	0.0690164	10.9524	0	0	up
comp58460_c1_seq1	1009	991	80.4628	443	39.5233	1.02562	2.41625e-37	2.44347e-38	up
comp61101_c0_seq1	4098	1513	30.2468	134	2.94357	3.36115	2.67585e-266	5.02421e-268	up
comp64390_c0_seq12	1135	607	43.8133	179	14.197	1.62578	1.95499e-46	1.73454e-47	up
comp59423_c0_seq1	1166	376	26.4181	69	5.32711	2.3101	7.95249e-46	7.12304e-47	up
comp64532_c0_seq4	4046	1563	31.648	483	10.7464	1.55826	5.13463e-111	2.30701e-112	up
comp54127_c0_seq1	1161	429	30.2718	141	10.9327	1.46932	1.10801e-28	1.30685e-29	up
comp57162_c0_seq1	915	368	32.9488	48	4.72238	2.80264	1.93941e-55	1.52121e-56	up
comp55532_c0_seq1	2288	1098	39.3151	284	11.1739	1.81495	6.42891e-97	3.25067e-98	up
comp62977_c0_seq1	2044	2078	83.287	4	0.176165	8.88502	0	0	up
comp65982_c1_seq1	13560	10143	61.2801	2088	13.8615	2.14433	0	0	up
comp60086_c0_seq1	1147	303	21.6417	91	7.14198	1.59942	3.88258e-23	5.12455e-24	up
comp63856_c0_seq1	1616	209	10.5954	1134	63.1702	-2.57581	1.91491e-169	5.87932e-171	down
comp65403_c0_seq3	2327	6	0.211236	761	29.4394	-7.12275	9.02533e-180	2.59681e-181	down
comp62748_c0_seq3	1994	1042	42.811	0.5	0.0225728	10.8892	3.92759e-142	1.42504e-143	up
comp34759_c0_seq1	219	92	34.4157	21	8.63209	1.99528	4.60632e-10	8.74329e-11	up
comp63525_c0_seq7	3234	1367	34.6291	86	2.39386	3.85457	1.09548e-266	2.0511e-268	up
comp58184_c2_seq2	1627	269	13.545	508	28.1072	-1.05318	2.28847e-22	3.07074e-23	down
comp57210_c0_seq1	874	307	28.7766	103	10.6088	1.43963	3.36798e-20	4.74994e-21	up
comp61757_c0_seq1	1451	75	4.23454	970	60.179	-3.82898	3.16318e-207	7.90502e-209	down
comp61498_c0_seq7	594	38	5.24095	237	35.9172	-2.77678	3.71107e-39	3.66455e-40	down
comp63814_c0_seq1	5103	1533	24.611	212	3.73982	2.71826	1.10262e-220	2.57184e-222	up
comp55681_c0_seq2	2778	287	8.46374	669	21.6788	-1.35692	4.48724e-43	4.18536e-44	down
comp53448_c0_seq1	263	19	5.91849	73	24.9866	-2.07786	2.55764e-09	5.01869e-10	down
comp52317_c0_seq1	818	396	39.6602	31	3.41153	3.5392	2.26226e-73	1.45198e-74	up
comp58346_c0_seq1	1134	478	34.5325	102	8.09707	2.09248	2.04628e-51	1.68729e-52	up
comp64567_c0_seq5	3904	2040	42.8088	896	20.6604	1.05104	6.88052e-79	4.165e-80	up
comp62531_c0_seq1	3749	1862	40.689	75	1.80089	4.49786	0	0	up
comp60931_c0_seq1	2254	559	20.3175	143	5.71114	1.83087	2.01728e-50	1.68471e-51	up
comp62656_c0_seq3	1142	499	35.797	1364	107.52	-1.58669	2.61591e-109	1.19263e-110	down
comp56517_c0_seq1	247	84	27.8609	15	5.46683	2.34947	3.66685e-11	6.66868e-12	up
comp63819_c0_seq1	5397	2097	31.8316	848	14.1444	1.17023	3.12374e-96	1.59186e-97	up
comp53606_c0_seq1	950	241	20.7829	107	10.1391	1.03546	6.46574e-10	1.2359e-10	up
comp60751_c0_seq1	1626	4070	205.063	3	0.166089	10.2699	0	0	up
comp66304_c0_seq1	5642	227	3.29614	2368	37.7824	-3.51887	0	0	down
comp62052_c0_seq1	2890	1209	34.2721	378	11.7743	1.5414	9.34926e-85	5.31078e-86	up
comp65605_c0_seq1	4904	1338	22.3521	389	7.14069	1.64628	5.83582e-103	2.81343e-104	up
comp54421_c0_seq1	957	281	24.0551	27	2.53976	3.24358	8.68218e-49	7.43911e-50	up
comp64363_c0_seq3	1113	93	6.84543	433	35.0214	-2.35502	4.90166e-59	3.6684e-60	down
comp65539_c0_seq1	2072	826	32.659	350	15.2061	1.10283	4.24298e-35	4.45573e-36	up
comp66286_c0_seq1	4991	1317	21.6178	386	6.96211	1.63462	2.41383e-100	1.18732e-101	up
comp61750_c0_seq1	1525	1169	62.7997	499	29.4559	1.0922	1.62758e-48	1.4023e-49	up
comp56305_c0_seq1	1005	306	24.9441	77	6.89708	1.85464	1.58803e-28	1.8768e-29	up
comp62330_c0_seq1	763	307	32.963	134	15.8096	1.06005	7.72853e-13	1.32583e-13	up
comp26005_c0_seq1	360	31	7.05459	114	28.5065	-2.01465	1.53963e-13	2.58384e-14	down
comp58902_c0_seq1	1538	479	25.5148	111	6.49692	1.97351	7.82898e-48	6.80537e-49	up
comp45360_c0_seq1	1624	682	34.4042	65	3.60303	3.2553	2.41546e-117	1.0412e-118	up
comp57086_c0_seq1	1779	732	33.7092	157	7.94446	2.08512	7.34091e-78	4.49998e-79	up
comp48131_c0_seq1	2188	944	35.3458	158	6.50056	2.4429	3.49806e-121	1.46161e-122	up
comp60565_c0_seq1	1364	904	54.2959	40	2.63989	4.36229	1.04302e-189	2.85208e-191	up
comp35283_c0_seq1	214	65	24.8836	7	2.94459	3.07905	1.71592e-11	3.08411e-12	up
comp64700_c0_seq2	2601	364	11.465	807	27.9302	-1.28459	1.21462e-47	1.05999e-48	down
comp56513_c0_seq2	3064	1052	28.1281	464	13.6323	1.04498	8.70714e-41	8.38846e-42	up
comp65801_c0_seq19	3669	2459	54.9065	5	0.122677	8.80597	0	0	up
comp60095_c0_seq1	1187	174	12.0091	327	24.7992	-1.04616	1.41833e-14	2.30488e-15	down
comp63797_c0_seq1	1018	535	43.0545	0.5	0.0442143	9.92743	4.75093e-85	2.68868e-86	up
comp61844_c0_seq2	1943	593	25.0031	215	9.96108	1.32774	8.01234e-34	8.63021e-35	up
comp50748_c0_seq1	3315	1007	24.8862	430	11.6769	1.09169	6.73797e-42	6.37375e-43	up
comp50177_c0_seq1	1472	84	4.67503	593	36.265	-2.95553	1.16655e-102	5.65474e-104	down
comp58049_c0_seq1	2634	2025	62.9828	6	0.205058	8.26278	0	0	up
comp56080_c0_seq1	1173	3208	224.052	103	7.9046	4.825	0	0	up
comp56807_c0_seq1	2324	8794	310.001	3855	149.324	1.05383	0	0	up
comp65943_c0_seq1	2993	804	22.0071	2739	82.3808	-1.90434	1.05504e-281	1.85261e-283	down
comp53406_c0_seq1	1707	3324	159.529	1489	78.5239	1.02262	2.46187e-122	1.01954e-123	up
comp50385_c0_seq1	1570	1374	71.6968	188	10.7795	2.73362	4.56211e-199	1.18836e-200	up
comp55090_c0_seq1	437	107	20.0593	38	7.82786	1.35758	4.84149e-07	1.05897e-07	up
comp60264_c0_seq1	844	999	96.9696	1	0.106659	9.82838	3.28211e-160	1.06065e-161	up
comp67840_c0_seq1	382	198	42.4634	0.5	0.117828	8.4934	1.99241e-38	1.98429e-39	up
comp60114_c0_seq2	1394	481	28.268	31	2.00189	3.81974	6.71545e-94	3.48613e-95	up
comp57991_c0_seq1	629	5853	762.326	1081	154.709	2.30085	0	0	up
comp65508_c0_seq1	3649	1892	42.4776	62	1.52953	4.79554	0	0	up
comp25234_c0_seq1	296	154	42.6228	60	18.2474	1.22394	1.96385e-08	3.98597e-09	up
comp61608_c0_seq1	2382	1192	40.9965	159	6.00892	2.77033	3.06539e-175	9.08738e-177	up
comp66854_c0_seq1	1153	2120	150.633	154	12.0235	3.6471	0	0	up
comp58241_c0_seq1	2440	969	32.5347	170	6.27191	2.375	2.21682e-120	9.34473e-122	up
comp55670_c0_seq1	1395	2207	129.611	722	46.5912	1.47606	1.98881e-144	7.07395e-146	up
comp61980_c0_seq2	1499	45	2.45937	441	26.4836	-3.42874	2.34262e-87	1.2954e-88	down
comp58471_c0_seq1	626	2550	333.717	675	97.0667	1.78158	3.4618e-218	8.16608e-220	up
comp65232_c0_seq4	6940	12134	143.238	36586	474.566	-1.7282	0	0	down
comp62464_c0_seq1	2066	594	23.5542	58	2.52719	3.22038	2.25096e-101	1.09827e-102	up
comp58694_c0_seq1	2565	1136	36.283	455	15.9685	1.18406	1.45125e-53	1.16479e-54	up
comp65805_c0_seq2	3186	792	20.3654	293	8.27871	1.29864	2.2863e-43	2.12161e-44	up
comp66366_c0_seq1	757	13802	1493.68	5916	703.515	1.08622	0	0	up
comp58876_c0_seq1	743	336	37.0479	84	10.1773	1.86404	1.94674e-31	2.19005e-32	up
comp64594_c0_seq1	4330	2335	44.1786	20	0.415799	6.73132	0	0	up
comp66086_c0_seq1	10517	3718	28.9621	284	2.4309	3.5746	0	0	up
comp62238_c0_seq5	2994	1795	49.1163	439	13.1994	1.89573	2.2623e-167	7.01771e-169	up
comp30076_c0_seq1	1721	1383	65.8346	615	32.1688	1.03318	2.43114e-52	1.98341e-53	up
comp62431_c0_seq2	2494	920	30.2207	293	10.5758	1.51477	4.00592e-63	2.85925e-64	up
comp62799_c0_seq6	1014	515	41.6085	202	17.9331	1.21426	8.6625e-26	1.08081e-26	up
comp59827_c0_seq1	2307	565	20.0638	192	7.49194	1.42118	1.0921e-35	1.13762e-36	up
comp61731_c0_seq1	3450	1025	24.3398	386	10.0718	1.27299	3.72247e-54	2.96309e-55	up
comp63154_c0_seq1	2216	20	0.739389	1504	61.0969	-6.36862	0	0	down
comp65940_c0_seq2	5302	5391	83.2995	740	12.5641	2.729	0	0	up
comp54137_c0_seq1	585	1254	175.612	2882	443.485	-1.33649	4.16998e-178	1.21524e-179	down
comp58855_c0_seq1	836	375	36.7483	149	16.0443	1.19562	1.35001e-18	1.97357e-19	up
comp55643_c0_seq1	673	248	30.189	47	6.28671	2.26365	7.65787e-30	8.83771e-31	up
comp64956_c0_seq3	1621	435	21.9846	70	3.88737	2.49963	7.43873e-58	5.65174e-59	up
comp22056_c0_seq1	1065	378	29.0774	15	1.26789	4.51939	3.38016e-81	1.99069e-82	up
comp65659_c0_seq3	7016	2097	24.4862	259	3.32316	2.88134	0	0	up
comp64104_c0_seq4	3701	1617	35.7935	513	12.4778	1.52033	8.90142e-111	4.00651e-112	up
comp65018_c0_seq2	5080	1450	23.3839	545	9.6577	1.27576	1.86985e-76	1.16451e-77	up
comp64624_c0_seq1	4395	472	8.79824	1188	24.3332	-1.46764	4.14788e-85	2.34301e-86	down
comp60453_c0_seq1	3364	8241	200.695	67	1.79291	6.80655	0	0	up
comp59282_c0_seq1	1121	556	40.6333	132	10.6001	1.93859	4.31601e-54	3.43783e-55	up
comp57538_c0_seq1	479	119	20.3528	6	1.1276	4.1739	2.89858e-25	3.65868e-26	up
comp57927_c0_seq1	373	2007	440.81	182	43.9242	3.32707	0	0	up
comp52910_c0_seq1	4405	1598	29.7196	408	8.33787	1.83367	1.39896e-142	5.05362e-144	up
comp63289_c0_seq1	2280	1582	56.844	254	10.0286	2.50289	4.2304e-208	1.05497e-209	up
comp65808_c0_seq3	3007	1331	36.2625	191	5.71796	2.66491	9.82752e-188	2.70546e-189	up
comp63365_c1_seq1	664	37	4.56506	190	25.7588	-2.49636	3.073e-28	3.64845e-29	down
comp66330_c0_seq1	6589	1745	21.6965	205	2.80076	2.95357	4.02368e-273	7.29952e-275	up
comp64711_c0_seq1	3273	1042	26.0816	333	9.15881	1.5098	5.04984e-71	3.31724e-72	up
comp60898_c0_seq1	955	446	38.2599	19	1.79098	4.41701	1.20195e-94	6.19506e-96	up
comp57970_c0_seq1	1130	7120	516.196	2695	214.695	1.26563	0	0	up
comp62254_c0_seq2	1998	15513	636.082	4268	192.296	1.72589	0	0	up
comp59291_c0_seq1	1059	606	46.8802	196	16.661	1.4925	4.91885e-41	4.71801e-42	up
comp65642_c0_seq3	8344	2878	28.2572	6492	70.0398	-1.30956	0	0	down
comp62207_c0_seq1	2240	28187	1030.89	943	37.897	4.76567	0	0	up
comp62115_c0_seq2	2617	1621	50.7449	633	21.7741	1.22065	1.03867e-79	6.23795e-81	up
comp21976_c0_seq1	597	161	22.0935	71	10.7059	1.04521	5.28407e-07	1.15787e-07	up
comp57192_c1_seq1	3052	1640	44.0222	448	13.214	1.73616	9.78291e-136	3.69181e-137	up
comp52608_c0_seq1	305	22	5.90929	69	20.3653	-1.78505	2.16894e-07	4.65175e-08	down
comp61478_c0_seq1	1934	563	23.8487	53	2.46695	3.27311	1.69925e-97	8.556e-99	up
comp62030_c0_seq5	5833	1782	25.0281	426	6.57444	1.92861	5.19775e-170	1.59174e-171	up
comp61323_c0_seq2	2045	1474	59.0496	539	23.7266	1.31542	1.98479e-81	1.16629e-82	up
comp57980_c0_seq1	1128	1917	139.228	572	45.6486	1.6088	2.42867e-142	8.78622e-144	up
comp90256_c0_seq1	220	4	1.48953	61	24.9602	-4.0667	1.96971e-14	3.21965e-15	down
comp55143_c0_seq1	3023	2622	71.0571	759	22.6019	1.65254	6.2993e-202	1.61589e-203	up
comp65827_c0_seq1	5860	2215	30.9663	25	0.384046	6.33327	0	0	up
comp47191_c0_seq1	612	1946	260.498	4253	625.583	-1.26393	9.67976e-241	2.06323e-242	down
comp55815_c0_seq1	1249	2161	141.744	725	52.2536	1.43969	2.68844e-136	1.01099e-137	up
comp61209_c0_seq1	1190	137	9.43162	411	31.0911	-1.72092	1.2077e-37	1.21652e-38	down
comp58268_c0_seq2	565	52	7.53994	136	21.6686	-1.52298	4.07677e-11	7.43142e-12	down
comp54493_c0_seq1	404	147	29.8091	1	0.222823	7.06371	1.52347e-32	1.67963e-33	up
comp60395_c0_seq1	1574	523	27.2214	195	11.1525	1.28738	1.35975e-28	1.60521e-29	up
comp61462_c0_seq2	1798	1862	84.8404	510	25.5341	1.73232	1.6719e-153	5.58422e-155	up
comp26513_c0_seq1	963	1018	86.6033	18001	1682.72	-4.28023	0	0	down
comp54533_c0_seq1	1071	340	26.0077	9	0.756474	5.10351	3.92098e-76	2.45126e-77	up
comp61938_c0_seq6	721	236	26.8157	107	13.3595	1.00522	2.62733e-09	5.15753e-10	up
comp64983_c1_seq9	2138	2065	79.1271	357	15.0315	2.39619	4.01637e-258	7.87044e-260	up
comp50958_c0_seq1	1603	597	30.5108	263	14.7694	1.04671	1.2602e-23	1.64666e-24	up
comp54698_c0_seq1	1926	573	24.3731	161	7.52507	1.69551	1.55409e-46	1.37761e-47	up
comp60355_c0_seq2	2677	1520	46.5166	273	9.18026	2.34114	3.98531e-185	1.11295e-186	up
comp66114_c0_seq1	3946	1408	29.232	254	5.79452	2.33479	5.24776e-171	1.59317e-172	up
comp59869_c0_seq1	1964	632	26.3626	126	5.77524	2.19054	1.29738e-71	8.48815e-73	up
comp53823_c0_seq1	1267	375	24.2475	129	9.16545	1.40356	1.39566e-23	1.8255e-24	up
comp54329_c0_seq2	663	623	76.9817	235	31.9077	1.27061	3.28283e-33	3.56723e-34	up
comp60245_c0_seq1	2686	6515	198.711	197	6.60239	4.91154	0	0	up
comp61197_c0_seq1	3656	2945	65.9921	486	11.9666	2.46328	0	0	up
comp59299_c0_seq1	911	4404	396.042	1348	133.203	1.57203	0	0	up
comp54299_c0_seq1	1352	3905	236.623	1617	107.665	1.13604	3.74113e-170	1.14369e-171	up
comp55078_c0_seq1	1916	1376	58.835	408	19.1693	1.61788	2.85403e-103	1.36988e-104	up
comp59202_c0_seq1	2505	1493	48.8275	560	20.1243	1.27876	5.65166e-79	3.41814e-80	up
comp60184_c0_seq1	2420	3876	131.214	959	35.6734	1.87901	0	0	up
comp61292_c0_seq1	2457	1060	35.3438	206	7.5475	2.22739	6.83831e-122	2.84101e-123	up
comp57818_c0_seq1	1851	501	22.174	165	8.02451	1.46638	3.09322e-33	3.35875e-34	up
comp53158_c0_seq2	899	277	25.2425	100	10.0134	1.33393	2.05734e-16	3.19259e-17	up
comp64552_c0_seq1	2445	797	26.705	71	2.61409	3.35273	1.95266e-140	7.13646e-142	up
comp24839_c0_seq1	2748	2637	78.6151	352	11.531	2.76929	0	0	up
comp54528_c0_seq1	2619	742	23.2103	310	10.6553	1.12319	1.50275e-32	1.65639e-33	up
comp65467_c0_seq7	4907	1669	27.8646	254	4.65971	2.58012	4.74439e-227	1.06772e-228	up
comp60001_c0_seq4	3136	3608	94.2547	1415	40.6183	1.21444	8.22423e-175	2.44243e-176	up
comp65894_c0_seq4	6116	983	13.1674	1844	27.1415	-1.04354	1.83779e-77	1.13094e-78	down
comp62021_c0_seq1	2960	1875	51.8946	228	6.934	2.90382	1.52132e-288	2.55874e-290	up
comp66804_c0_seq1	5785	4930	69.8162	1402	21.8165	1.67814	0	0	up
comp59386_c0_seq1	1459	859	48.2337	253	15.6101	1.62756	2.12984e-65	1.48639e-66	up
comp53000_c0_seq1	870	282	26.5548	65	6.72566	1.98122	1.05004e-28	1.23681e-29	up
comp60816_c0_seq1	1435	242	13.8158	2057	129.04	-3.22342	0	0	down
comp54311_c0_seq1	806	416	42.2835	61	6.81296	2.63374	1.27758e-58	9.59518e-60	up
comp58496_c0_seq1	765	218	23.3457	3	0.353021	6.04726	9.09345e-50	7.67848e-51	up
comp63259_c0_seq1	1996	640	26.2683	137	6.17875	2.08794	2.57476e-68	1.73834e-69	up
comp63475_c0_seq1	2020	533	21.6167	81	3.60973	2.58218	3.02107e-73	1.94219e-74	up
comp35728_c0_seq2	1306	1158	72.6404	127	8.7539	3.05277	2.23234e-187	6.15142e-189	up
comp50095_c0_seq1	251	45	14.6876	83	29.7677	-1.01915	0.000333894	9.33849e-05	down
comp62635_c0_seq1	1761	1091	50.7549	7	0.357832	7.14812	7.27307e-234	1.57909e-235	up
comp64020_c0_seq1	1649	280	13.9107	546	29.8066	-1.09943	1.22988e-25	1.54198e-26	down
comp58065_c0_seq1	815	612	61.5186	187	20.655	1.57453	9.78048e-45	8.86901e-46	up
comp58243_c0_seq1	1415	633	36.6488	33	2.09942	4.12571	2.78642e-129	1.09721e-130	up
comp64890_c0_seq2	5405	1413	21.417	228	3.79734	2.4957	2.30579e-185	6.42088e-187	up
comp61544_c0_seq2	2046	984	39.4005	118	5.19179	2.92391	6.55834e-153	2.19224e-154	up
comp55176_c0_seq1	1329	382	23.5478	124	8.39919	1.48727	4.28395e-26	5.30991e-27	up
comp62974_c0_seq1	2064	537	21.3146	144	6.28049	1.76289	4.54899e-46	4.06129e-47	up
comp63003_c0_seq1	3785	3324	71.9462	817	19.4311	1.88855	0	0	up
comp57071_c0_seq1	2426	1545	52.1736	456	16.9206	1.62454	1.62169e-116	7.04188e-118	up
comp34749_c0_seq1	1734	2334	110.272	805	41.7915	1.39978	4.5789e-141	1.6662e-142	up
comp56598_c0_seq1	7054	2133	24.7724	310	3.9561	2.64658	4.59081e-298	7.39357e-300	up
comp63830_c0_seq14	1821	7885	354.735	2326	114.985	1.6253	0	0	up
comp64895_c0_seq1	8347	3462	33.9789	449	4.84236	2.81086	0	0	up
comp62511_c0_seq2	1918	1523	65.0525	326	15.3006	2.08801	3.33619e-161	1.06842e-162	up
comp57304_c1_seq1	2820	1058	30.7361	314	10.0235	1.61654	1.51589e-79	9.12004e-81	up
comp65841_c0_seq1	2867	1728	49.3775	219	6.87634	2.84414	1.5688e-260	3.02442e-262	up
comp55026_c0_seq4	2504	678	22.1824	277	9.95833	1.15544	3.62147e-31	4.09419e-32	up
comp30712_c0_seq1	2483	2515	82.9801	16713	605.925	-2.8683	0	0	down
comp60492_c0_seq1	3236	24174	612.002	4113	114.417	2.41923	0	0	up
comp55993_c0_seq1	1247	8250	542.001	55	3.97043	7.09286	0	0	up
comp35658_c0_seq1	888	865	79.8024	175	17.7405	2.16938	1.76753e-96	8.9933e-98	up
comp57617_c0_seq1	1565	5161	270.167	541	31.1189	3.11799	0	0	up
comp63883_c0_seq4	1556	1136	59.8111	450	26.0342	1.20001	1.08175e-54	8.56212e-56	up
comp62264_c0_seq3	1085	270	20.3867	63	5.22699	1.96358	3.25513e-27	3.94689e-28	up
comp58178_c0_seq1	1711	467	22.3604	74	3.89334	2.52187	1.18727e-62	8.53699e-64	up
comp57153_c0_seq1	4384	1409	26.3301	373	7.65912	1.78146	5.64459e-121	2.36e-122	up
comp55888_c0_seq1	556	69	10.1669	176	28.4957	-1.48687	1.16106e-13	1.94083e-14	down
comp58292_c0_seq3	663	944	116.646	57514	7809.1	-6.06494	0	0	down
comp56058_c0_seq1	1722	980	46.6236	213	11.1349	2.06597	1.09399e-102	5.29723e-104	up
comp56406_c0_seq1	872	473	44.4383	1080	111.493	-1.32708	1.21322e-66	8.34505e-68	down
comp59216_c0_seq1	2542	631	20.336	72	2.54975	2.99561	9.78528e-101	4.79508e-102	up
comp58281_c0_seq1	383	138	29.5184	51	11.987	1.30014	2.56115e-08	5.22336e-09	up
comp52678_c0_seq1	2037	416	16.7307	1415	62.5326	-1.90211	9.37637e-146	3.29787e-147	down
comp66333_c0_seq1	9428	1453	12.6258	3184	30.4015	-1.26777	2.64352e-181	7.51517e-183	down
comp63146_c0_seq2	3655	2075	46.5097	868	21.3783	1.12138	5.23947e-89	2.846e-90	up
comp62283_c0_seq1	996	96	7.89632	324	29.2837	-1.89085	7.03343e-34	7.57209e-35	down
comp59709_c0_seq2	1377	407	24.2144	154	10.0676	1.26614	6.49764e-22	8.82012e-23	up
comp64448_c0_seq1	3587	2146	49.013	154	3.86483	3.66469	0	0	up
comp58700_c0_seq2	852	234	22.5003	18	1.90184	3.56448	5.3241e-44	4.88566e-45	up
comp62821_c0_seq3	493	124	20.6057	458	83.6295	-2.02097	9.33933e-52	7.66381e-53	down
comp61780_c0_seq1	2317	841	29.736	290	11.2671	1.40009	1.75067e-51	1.44215e-52	up
comp57440_c0_seq1	2941	7485	208.502	3327	101.835	1.03382	2.83026e-279	5.00725e-281	up
comp60189_c0_seq3	1130	204	14.7899	975	77.6725	-2.39279	3.73478e-134	1.42718e-135	down
comp65606_c0_seq1	1371	702	41.9481	130	8.53585	2.297	4.10921e-84	2.34073e-85	up
comp62174_c0_seq1	1153	324	23.0212	103	8.04172	1.51739	6.40294e-23	8.49854e-24	up
comp63044_c0_seq1	2757	769	22.8508	91	2.97129	2.94308	1.75356e-120	7.38725e-122	up
comp24310_c0_seq1	2048	503	20.1211	217	9.53829	1.0769	5.80754e-21	8.04615e-22	up
comp64530_c0_seq1	4503	1601	29.1274	541	10.8152	1.42931	3.80461e-100	1.87444e-101	up
comp62314_c0_seq1	1561	1060	55.6309	4528	261.123	-2.23077	0	0	down
comp60077_c0_seq1	1411	1176	68.2799	375	23.9246	1.51297	2.85334e-80	1.70005e-81	up
comp65965_c0_seq1	5574	577	8.4805	1456	23.5145	-1.47133	1.81183e-104	8.57665e-106	down
comp35232_c0_seq1	549	58	8.65503	156	25.5796	-1.56338	4.44927e-13	7.57508e-14	down
comp52337_c0_seq2	1125	1439	104.79	503	40.2491	1.38048	1.51317e-85	8.49543e-87	up
comp64626_c0_seq11	2641	1061	32.9124	3323	113.267	-1.78302	0	0	down
comp57202_c0_seq1	11164	2082	15.2783	7111	57.3392	-1.90804	0	0	down
comp62898_c0_seq1	1763	1189	55.2513	422	21.5477	1.35847	3.59625e-69	2.40612e-70	up
comp59517_c0_seq1	2010	1512	61.6266	370	16.5709	1.8949	4.72708e-141	1.72137e-142	up
comp65623_c0_seq1	3136	2395	62.5666	102	2.92796	4.41742	0	0	up
comp62670_c0_seq1	3996	1459	29.9118	604	13.6067	1.1364	3.20737e-64	2.25959e-65	up
comp59095_c0_seq1	650	250	31.5093	104	14.4033	1.12938	1.13506e-11	2.02165e-12	up
comp63447_c0_seq1	3529	1044	24.236	347	8.85154	1.45315	2.79939e-67	1.90924e-68	up
comp63030_c0_seq1	1448	149	8.43006	334	20.7644	-1.3005	1.17538e-20	1.63902e-21	down
comp57606_c0_seq1	1649	469	23.3005	152	8.29782	1.48956	6.87132e-32	7.66105e-33	up
comp62213_c0_seq2	1087	413	31.1267	111	9.19251	1.75962	1.43902e-35	1.5028e-36	up
comp51093_c0_seq1	1490	660	36.2886	268	16.1916	1.16427	1.00355e-30	1.14118e-31	up
comp61106_c0_seq1	5346	1700	26.0515	279	4.69803	2.47124	2.38269e-220	5.56384e-222	up
comp52445_c0_seq1	473	31	5.36925	133	25.3123	-2.23705	9.9411e-18	1.4843e-18	down
comp58202_c0_seq1	2673	1711	52.4401	15	0.505165	6.69777	0	0	up
comp63458_c0_seq3	2679	793	24.2501	16	0.537636	5.49522	2.22555e-178	6.46231e-180	up
comp58648_c0_seq1	2266	2293	82.9005	515	20.4592	2.01863	5.97439e-232	1.31451e-233	up
comp64173_c0_seq1	2109	553	21.4813	246	10.5002	1.03266	1.70843e-21	2.3376e-22	up
comp65468_c0_seq1	2769	810	23.9649	360	11.7036	1.03396	4.20666e-31	4.76355e-32	up
comp61103_c0_seq2	2079	641	25.259	193	8.35687	1.59576	1.0442e-47	9.08229e-49	up
comp62758_c0_seq1	2650	889	27.4833	202	6.86193	2.00187	1.49281e-89	8.05739e-91	up
comp59833_c0_seq1	1708	1920	92.0929	693	36.5247	1.33422	4.45104e-108	2.0446e-109	up
comp57667_c0_seq1	768	1325	141.341	123	14.4173	3.2933	2.3999e-229	5.33749e-231	up
comp67586_c0_seq1	799	444	45.5249	0.5	0.0563332	9.65846	1.76305e-73	1.13017e-74	up
comp62259_c0_seq1	1854	563	24.8778	161	7.8173	1.67011	8.59345e-45	7.78578e-46	up
comp56452_c0_seq1	1594	3855	198.129	5	0.282373	9.45463	0	0	up
comp57160_c0_seq1	269	14	4.26372	60	20.0789	-2.2355	1.77287e-08	3.59225e-09	down
comp63588_c0_seq1	2648	978	30.2575	113	3.8415	2.97755	1.08342e-154	3.59286e-156	up
comp61539_c0_seq2	2583	3156	100.098	4	0.139404	9.48792	0	0	up
comp34712_c0_seq1	2642	81058	2513.48	34162	1164	1.1106	0	0	up
comp61147_c0_seq1	2340	846	29.6188	221	8.50193	1.80065	4.12495e-74	2.62677e-75	up
comp53890_c0_seq2	4867	13646	229.698	53575	990.927	-2.10904	0	0	down
comp63191_c0_seq1	6709	1747	21.3328	188	2.52256	3.08011	1.45256e-284	2.48918e-286	up
comp60608_c0_seq1	1437	544	31.0138	50	3.13223	3.30765	4.38191e-95	2.25388e-96	up
comp58008_c0_seq1	633	424	54.875	62	8.81716	2.63776	7.94848e-60	5.89189e-61	up
comp65860_c0_seq1	4056	2526	51.0209	5023	111.482	-1.12765	2.73088e-237	5.87138e-239	down
comp56115_c0_seq1	1670	1905	93.4526	503	27.1139	1.7852	1.08235e-163	3.42333e-165	up
comp62498_c0_seq2	1341	385	23.5204	62	4.16202	2.49856	2.69805e-51	2.22756e-52	up
comp59907_c0_seq1	758	400	43.2318	1	0.11876	8.5079	1.7133e-76	1.06656e-77	up
comp53336_c0_seq8	3601	1717	39.0625	270	6.74965	2.5329	8.1599e-229	1.81696e-230	up
comp57442_c0_seq2	4100	1309	26.1558	271	5.95013	2.13614	1.00117e-142	3.6087e-144	up
comp54695_c0_seq1	1403	827	48.2904	28	1.79656	4.74843	6.35256e-180	1.82443e-181	up
comp62269_c0_seq16	1476	465	25.8095	0.5	0.0304947	9.72513	3.34026e-76	2.08645e-77	up
comp57444_c0_seq1	947	925	80.0211	2951	280.518	-1.80964	3.26798e-283	5.66932e-285	down
comp60804_c0_seq4	1031	7396	587.694	388	33.8777	4.11666	0	0	up
comp56924_c0_seq2	665	83	10.2251	267	36.1435	-1.82162	9.45994e-27	1.15829e-27	down
comp59241_c0_seq1	951	253	21.7948	62	5.86884	1.89284	2.18154e-24	2.80264e-25	up
comp59839_c0_seq1	651	94	11.8293	203	28.0709	-1.24671	3.80933e-12	6.68199e-13	down
comp59724_c0_seq1	1344	2023	123.313	854	57.2005	1.10823	3.4876e-85	1.96728e-86	up
comp51866_c0_seq1	509	125	20.1189	7	1.238	4.02247	6.00058e-26	7.46463e-27	up
comp64244_c0_seq3	3782	2421	52.4428	713	16.9711	1.62767	1.56714e-182	4.42202e-184	up
comp56941_c0_seq1	1944	792	33.3766	327	15.1423	1.14025	1.67527e-35	1.75085e-36	up
comp60989_c0_seq1	1873	759	33.1984	1	0.0480621	9.432	8.42719e-129	3.33397e-130	up
comp62554_c1_seq2	629	513	66.8158	5	0.715583	6.54493	4.00814e-114	1.76589e-115	up
comp55569_c0_seq1	1200	2501	170.744	149	11.1775	3.93316	0	0	up
comp50791_c0_seq1	1577	337	17.507	887	50.6329	-1.53215	6.2608e-68	4.24683e-69	down
comp59908_c0_seq3	3720	1643	36.1832	288	6.96932	2.37623	1.44733e-203	3.68205e-205	up
comp56287_c0_seq1	2507	937	30.6195	220	7.89967	1.95459	1.90739e-91	1.00933e-92	up
comp63867_c0_seq1	2039	7041	282.898	1188	52.4493	2.43129	0	0	up
comp63792_c0_seq2	4761	1630	28.048	104	1.96642	3.83426	0	0	up
comp57889_c0_seq2	1398	669	39.2041	206	13.2648	1.5634	2.55464e-48	2.20577e-49	up
comp55351_c0_seq1	2382	4496	154.631	959	36.2425	2.09308	0	0	up
comp62142_c0_seq1	2094	521	20.3833	92	3.95505	2.36562	6.87876e-65	4.81335e-66	up
comp54489_c0_seq1	1055	398	30.906	31	2.64515	3.54647	7.48655e-74	4.77536e-75	up
comp34907_c0_seq1	1134	3721	268.819	1597	126.775	1.08437	1.70097e-150	5.77125e-152	up
comp54450_c0_seq1	2175	1088	40.981	304	12.5822	1.70358	4.92516e-88	2.70393e-89	up
comp56850_c0_seq1	998	6974	572.485	1	0.0902008	12.6318	0	0	up
comp61684_c0_seq2	1351	349	21.1633	72	4.79753	2.1412	6.73906e-39	6.67419e-40	up
comp60331_c0_seq1	1680	828	40.377	343	18.3792	1.13546	7.9237e-37	8.08421e-38	up
comp63861_c0_seq8	6772	5026	60.8021	481	6.39395	3.24934	0	0	up
comp54349_c0_seq1	1097	609	45.4803	198	16.248	1.48498	6.22596e-41	5.98162e-42	up
comp65653_c0_seq1	4740	3729	64.4506	672	12.7624	2.3363	0	0	up
comp65704_c0_seq1	2361	1204	41.7776	501	19.1022	1.12899	1.26291e-52	1.02465e-53	up
comp69462_c0_seq1	411	42	8.37183	162	35.4825	-2.08349	1.18941e-19	1.69884e-20	down
comp56724_c0_seq2	663	680	84.0249	64	8.68975	3.27343	1.45625e-117	6.26571e-119	up
comp58823_c0_seq1	4413	1362	25.2846	252	5.14053	2.29827	2.2441e-162	7.15708e-164	up
comp58932_c0_seq1	4360	1579	29.6694	410	8.46522	1.80936	2.30426e-138	8.55552e-140	up
comp63185_c0_seq2	2236	724	26.5265	181	7.28698	1.86404	1.3613e-66	9.36714e-68	up
comp51222_c0_seq2	1697	794	38.3311	84	4.45593	3.10472	8.26231e-131	3.2163e-132	up
comp64654_c0_seq2	5236	1461	22.8593	513	8.8198	1.37397	3.18579e-86	1.77597e-87	up
comp61920_c0_seq1	4232	700	13.5508	1605	34.1405	-1.33311	3.13093e-99	1.55412e-100	down
comp57755_c0_seq1	405	192	38.8382	0.5	0.111136	8.449	1.80401e-37	1.821e-38	up
comp62536_c0_seq1	2956	2925	81.0652	686	20.8911	1.9562	9.85836e-284	1.70241e-285	up
comp61121_c0_seq2	1787	540	24.7561	164	8.26152	1.5833	6.66326e-40	6.50044e-41	up
comp50002_c0_seq1	540	179	27.1564	48	8.00181	1.76289	5.44607e-16	8.54486e-17	up
comp52873_c0_seq1	2051	978	39.0648	267	11.7189	1.73703	2.10975e-81	1.24028e-82	up
comp65339_c0_seq1	1904	2583	111.14	480	22.6942	2.29198	4.3543e-306	6.80539e-308	up
comp65191_c0_seq2	2230	646	23.7323	180	7.26622	1.70758	7.52826e-53	6.09604e-54	up
comp62614_c0_seq2	2389	568	19.478	3057	115.191	-2.56411	0	0	down
comp65813_c0_seq2	1999	918	37.6221	101	4.5483	3.04818	1.56421e-148	5.41479e-150	up
comp60489_c0_seq1	1581	626	32.4381	96	5.46613	2.5691	2.273e-85	1.27974e-86	up
comp64074_c0_seq1	2241	1047	38.2752	179	7.19038	2.41227	2.30526e-132	8.90672e-134	up
comp53185_c0_seq1	242	44	14.8953	100	37.1985	-1.32038	6.07478e-07	1.33692e-07	down
comp54318_c0_seq1	564	1511	219.482	1	0.159611	10.4253	2.51353e-221	5.82285e-223	up
comp62265_c0_seq1	3474	4988	117.628	167	4.3274	4.76458	0	0	up
comp58632_c0_seq1	2884	1591	45.1947	665	20.7571	1.12255	1.35371e-68	9.11086e-70	up
comp57784_c0_seq1	995	938	77.2312	1721	155.704	-1.01155	8.42562e-69	5.66402e-70	down
comp60731_c0_seq1	1953	543	22.7777	152	7.00619	1.70092	2.4102e-44	2.20088e-45	up
comp64053_c0_seq1	3175	1112	28.6929	53	1.5027	4.25506	3.15715e-230	6.98824e-232	up
comp63886_c0_seq4	1362	175	10.5263	552	36.484	-1.79327	4.02885e-53	3.25172e-54	down
comp65354_c0_seq3	2492	127	4.17511	3183	114.982	-4.78345	0	0	down
comp50265_c0_seq1	1698	2116	102.092	661	35.0433	1.54266	8.96131e-148	3.10686e-149	up
comp61511_c0_seq1	1139	840	60.4183	0.5	0.0395173	10.5783	1.40041e-120	5.88841e-122	up
comp64536_c0_seq13	2673	2616	80.1773	531	17.8828	2.16462	4.91764e-289	8.25806e-291	up
comp57461_c0_seq1	2154	602	22.8962	153	6.39421	1.84027	1.34581e-54	1.06699e-55	up
comp58709_c0_seq1	1733	486	22.9747	171	8.88257	1.371	2.99076e-29	3.49109e-30	up
comp65573_c0_seq4	8851	3181	29.4431	553	5.62437	2.38817	0	0	up
comp63593_c0_seq1	1903	168	7.23241	538	25.4498	-1.81511	1.18997e-52	9.65152e-54	down
comp28061_c0_seq2	4704	1994	34.7273	360	6.88932	2.33364	1.20273e-241	2.54451e-243	up
comp61682_c0_seq1	510	72	11.5658	175	30.8893	-1.41725	1.03918e-12	1.78985e-13	down
comp35613_c0_seq1	1627	1200	60.4236	463	25.6174	1.23799	1.41851e-60	1.04361e-61	up
comp64205_c0_seq1	7682	3307	35.2673	598	7.00757	2.33135	0	0	up
comp57431_c0_seq1	532	184	28.3347	48	8.12214	1.80264	6.76788e-17	1.03557e-17	up
comp59007_c0_seq1	815	243	24.4265	538	59.4245	-1.28261	5.13805e-32	5.72042e-33	down
comp63349_c0_seq1	1820	647	29.1236	62	3.06663	3.24747	3.88354e-111	1.74386e-112	up
comp45832_c0_seq1	2308	623	22.1139	264	10.297	1.10273	1.04165e-26	1.27762e-27	up
comp56173_c0_seq1	777	566	59.6772	4	0.463425	7.0087	7.09008e-123	2.92873e-124	up
comp47176_c0_seq1	10475	30004	234.659	1298	11.1548	4.39483	0	0	up
comp60852_c0_seq1	1034	279	22.1053	80	6.96483	1.66623	1.29191e-22	1.72618e-23	up
comp65222_c0_seq6	4478	3201	58.5618	249	5.0056	3.54834	0	0	up
comp58333_c0_seq1	2766	1246	36.9044	310	10.0891	1.871	1.88669e-114	8.27741e-116	up
comp61722_c0_seq1	4490	1340	24.4496	217	4.35065	2.49051	2.00297e-175	5.91663e-177	up
comp61111_c0_seq1	2194	705	26.3248	212	8.69841	1.5976	1.86587e-52	1.5183e-53	up
comp66199_c0_seq1	4999	2448	40.1182	724	13.0376	1.62158	1.4256e-183	4.01507e-185	up
comp61702_c0_seq1	1622	397	20.0518	25	1.38749	3.85318	3.94298e-78	2.40558e-79	up
comp63701_c0_seq2	2572	1384	44.0837	430	15.0501	1.55048	1.04929e-97	5.27501e-99	up
comp54366_c0_seq1	358	26	5.94981	273	68.6468	-3.52828	1.084e-55	8.471e-57	down
comp60580_c0_seq3	429	126	24.0617	28	5.87546	2.03396	9.00433e-14	1.50183e-14	up
comp63646_c0_seq2	1746	709	33.2671	52	2.68102	3.63324	3.6166e-133	1.38776e-134	up
comp63745_c0_seq1	1876	3482	152.058	1197	57.4384	1.40453	4.58826e-211	1.12359e-212	up
comp63530_c0_seq1	1944	1419	59.7997	432	20.0045	1.57981	6.72453e-103	3.24365e-104	up
comp50144_c0_seq1	487	42	7.06534	124	22.921	-1.69784	8.53484e-12	1.51381e-12	down
comp57137_c0_seq1	611	2	0.268165	2496	367.743	-10.4214	0	0	down
comp55830_c0_seq1	1762	1499	69.6961	101	5.16008	3.75561	3.15594e-287	5.3581e-289	up
comp50430_c0_seq2	2007	1683	68.6989	551	24.7141	1.47495	3.03437e-110	1.37298e-111	up
comp59235_c0_seq1	5074	1323	21.361	149	2.64348	3.01447	2.08277e-211	5.08382e-213	up
comp60673_c0_seq1	1763	6848	318.218	70	3.57426	6.47622	0	0	up
comp63364_c0_seq1	2251	1305	47.495	333	13.3171	1.8345	1.09201e-116	4.73318e-118	up
comp58068_c0_seq1	3516	1737	40.4728	464	11.8798	1.76844	2.05269e-147	7.14374e-149	up
comp58649_c0_seq1	2169	595	22.4735	173	7.18005	1.64616	2.43333e-46	2.16666e-47	up
comp60856_c1_seq64	8300	2525	24.9228	11711	127.016	-2.34947	0	0	down
comp57166_c0_seq2	2206	656	24.3619	158	6.44752	1.91781	9.51796e-63	6.82874e-64	up
comp58213_c0_seq1	2027	2617	105.77	14	0.621749	7.41038	0	0	up
comp65844_c0_seq1	3422	4721	113.023	32	0.841804	7.06892	0	0	up
comp65419_c0_seq1	3831	1073	22.9456	156	3.66567	2.64607	2.22905e-150	7.58659e-152	up
comp60219_c0_seq1	1881	549	23.9109	225	10.768	1.15092	2.88102e-25	3.63575e-26	up
comp57932_c0_seq1	484	108	18.2806	324	60.2616	-1.72092	6.96905e-30	8.03355e-31	down
[truncated: 1,266 more rows]

## Sheet: mated vs. mature virgin
#Gene	length	mated		mature virgin		log2(Fold_change) normalized	q-value(Benjamini et al. 1995)	p-value	Result
		reads	RPKM	reads	RPKM
comp59404_c0_seq1	1207	1446	116.022	572	38.8241	1.57937	4.87222e-118	5.89194e-121	up
comp60549_c0_seq1	741	357	46.6582	181	20.0112	1.22132	2.16543e-19	1.16925e-21	up
comp55812_c0_seq1	519	2534	472.843	178	28.0974	4.07285	0	0	up
comp58751_c0_seq1	1638	27376	1618.58	12163	608.33	1.4118	0	0	up
comp61676_c0_seq1	1244	258	20.0852	146	9.61491	1.06279	3.99227e-11	3.60403e-13	up
comp54282_c0_seq2	299	60	19.4338	151	41.3731	-1.09013	9.67202e-06	1.77076e-07	down
comp59070_c0_seq1	549	155	27.3424	61	9.1027	1.58677	1.9131e-12	1.56027e-14	up
comp58240_c0_seq2	501	2549	492.731	333	54.4527	3.17772	0	0	up
comp50237_c0_seq1	251	96	37.0404	656	214.113	-2.5312	1.74561e-83	2.74915e-86	down
comp59000_c1_seq2	631	5293	812.363	457	59.3334	3.77521	0	0	up
comp63956_c0_seq10	1539	440	27.688	237	12.616	1.134	2.97908e-21	1.44103e-23	up
comp52677_c0_seq2	614	373	58.8326	92	12.2753	2.26086	6.5767e-49	1.42417e-51	up
comp57389_c0_seq1	656	79	11.6627	195	24.3525	-1.06216	4.44213e-07	6.24632e-09	down
comp61288_c0_seq1	993	236	23.0166	136	11.2202	1.03657	9.36782e-10	9.61599e-12	up
comp52731_c0_seq1	276	856	300.36	63	18.7001	4.00557	2.49656e-194	2.38717e-197	up
comp60267_c0_seq1	1332	169	12.2874	486	29.8913	-1.28255	3.6669e-24	1.55718e-26	down
comp60197_c0_seq1	1756	305	16.821	731	34.104	-1.01967	3.50562e-25	1.44925e-27	down
comp50357_c0_seq1	334	32	9.27857	145	35.5659	-1.93852	5.16951e-13	3.98348e-15	down
comp56422_c0_seq1	1022	316	29.9443	131	10.5011	1.51175	7.81651e-24	3.40728e-26	up
comp63966_c0_seq1	1176	173	14.2468	441	30.7216	-1.10862	2.5007e-17	1.47688e-19	down
comp58644_c0_seq1	1494	43672	2830.94	8827	484.033	2.5481	0	0	up
comp53423_c0_seq1	293	112	37.0193	36	10.0658	1.87882	2.22384e-11	1.97004e-13	up
comp61760_c0_seq2	758	2141	273.543	529	57.1741	2.25833	1.91678e-283	1.56327e-286	up
comp26411_c0_seq1	908	591	63.0346	81	7.30823	3.10855	5.6247e-110	7.43465e-113	up
comp57532_c0_seq1	1664	1355	78.8612	701	34.5126	1.19219	7.80387e-72	1.31681e-74	up
comp60485_c0_seq2	856	3499	395.866	227	21.7253	4.18757	0	0	up
comp54273_c0_seq4	598	91	14.7373	743	101.789	-2.78804	4.1655e-105	5.62304e-108	down
comp54029_c0_seq1	912	5484	582.345	2697	242.27	1.26526	0	0	up
comp35511_c0_seq1	419	197	45.5334	26	5.08361	3.163	7.16114e-37	1.99379e-39	up
comp61768_c0_seq2	2140	3261	147.576	762	29.1712	2.33884	0	0	up
comp58415_c0_seq1	839	228	26.3179	111	10.8386	1.27986	3.03856e-13	2.26452e-15	up
comp55462_c0_seq2	522	120	22.2632	56	8.78881	1.34092	1.88893e-07	2.50738e-09	up
comp60294_c0_seq1	2329	541	22.496	168	5.90952	1.92855	5.30386e-58	9.69545e-61	up
comp56350_c0_seq1	450	743	159.902	122	22.2106	2.84787	4.2507e-127	4.90125e-130	up
comp62037_c0_seq1	1564	1038	64.2744	497	26.0335	1.30388	3.15926e-63	5.50858e-66	up
comp58561_c0_seq2	646	6213	931.422	1346	170.697	2.448	0	0	up
comp56429_c0_seq2	395	36	8.82639	97	20.1181	-1.1886	0.000293353	7.25174e-06	down
comp93647_c0_seq1	266	74	26.9419	0.5	0.153993	7.45084	3.0845e-17	1.83901e-19	up
comp63493_c0_seq1	870	222	24.7122	121	11.3941	1.11694	2.28014e-10	2.20588e-12	up
comp54443_c0_seq1	436	371	82.4072	191	35.8889	1.19923	1.41499e-19	7.48125e-22	up
comp60778_c0_seq1	1021	249	23.6184	113	9.06704	1.38121	2.58015e-16	1.5891e-18	up
comp51217_c0_seq1	212	45	20.5567	12	4.63722	2.14828	1.89277e-05	3.68355e-07	up
comp72225_c0_seq1	309	86	26.9537	42	11.1353	1.27533	5.58467e-05	1.20778e-06	up
comp55400_c0_seq1	449	1807	389.753	155	28.2812	3.78464	0	0	up
comp63201_c1_seq1	2235	2098	90.9087	752	27.5647	1.7216	3.38512e-194	3.332e-197	up
comp59615_c0_seq1	777	201	25.0526	84	8.85668	1.50012	6.87853e-15	4.62334e-17	up
comp58205_c0_seq2	1217	797	63.4228	5	0.336583	7.5579	4.6323e-188	4.68988e-191	up
comp26005_c0_seq1	360	176	47.3465	31	7.05459	2.74662	1.32598e-28	4.62402e-31	up
comp64700_c0_seq2	2601	657	24.4626	364	11.465	1.09334	5.06511e-30	1.66662e-32	up
comp51538_c0_seq1	290	65	21.7067	23	6.49744	1.74019	6.17945e-06	1.07921e-07	up
comp57927_c0_seq1	373	5984	1553.68	2007	440.81	1.81746	0	0	up
comp62207_c0_seq1	2240	9112	393.952	28187	1030.89	-1.3878	0	0	down
comp61938_c0_seq6	721	78	10.477	236	26.8157	-1.35585	1.12107e-12	8.8909e-15	down
comp23305_c0_seq1	319	246	74.6831	0.5	0.128408	9.1839	2.53878e-48	5.71186e-51	up
comp57202_c0_seq1	11164	5332	46.2539	2082	15.2783	1.59809	0	0	up
comp60091_c0_seq4	685	360	50.8967	169	20.212	1.33236	2.01148e-22	9.22076e-25	up
comp69462_c0_seq1	411	228	53.7243	42	8.37183	2.68196	3.08496e-36	8.67586e-39	up
comp63570_c0_seq1	7799	4471	55.5192	1141	11.9856	2.21169	0	0	up
comp62552_c0_seq2	1223	5924	469.101	480	32.1534	3.86685	0	0	up
comp75887_c0_seq1	212	122	55.7316	0.5	0.193218	8.17212	9.03104e-27	3.50493e-29	up
comp25431_c0_seq1	327	173	51.2361	33	8.26759	2.63162	7.41973e-27	2.85872e-29	up
comp63236_c0_seq2	1062	490	44.6837	233	17.974	1.31384	5.90394e-30	1.95924e-32	up
comp57833_c1_seq1	975	514	51.0547	1638	137.633	-1.43071	1.23099e-97	1.76558e-100	down
comp59893_c0_seq1	2495	188	7.29735	820	26.925	-1.8835	3.16931e-72	5.25871e-75	down
comp50954_c0_seq1	211	88	40.3904	22	8.54187	2.24139	3.23164e-11	2.88101e-13	up
comp63788_c0_seq3	1867	1472	76.3556	244	10.7068	2.83421	2.66678e-251	2.24994e-254	up
comp60206_c0_seq1	1947	397	19.747	1069	44.9805	-1.18766	1.84008e-47	4.19164e-50	down
comp46058_c0_seq1	670	213	30.7881	114	13.9394	1.14321	2.50617e-10	2.43865e-12	up
comp59160_c0_seq1	466	195	40.5253	13	2.28544	4.14828	1.0163e-44	2.42943e-47	up
comp35709_c0_seq1	302	238	76.3216	36	9.76581	2.96628	5.37275e-42	1.31455e-44	up
comp57710_c0_seq1	2384	605	24.5769	288	9.8969	1.31225	5.1418e-37	1.41711e-39	up
comp27338_c0_seq1	439	1641	362.011	93	17.3553	4.38259	0	0	up
comp64877_c0_seq6	1737	393	21.9114	182	8.58389	1.35198	4.49848e-25	1.87236e-27	up
comp59952_c0_seq2	1047	109	10.0822	329	25.7432	-1.35237	1.11457e-17	6.3944e-20	down
comp63126_c0_seq1	2220	1141	49.7749	633	23.3595	1.09141	2.53345e-52	5.12988e-55	up
comp53766_c0_seq2	369	262	68.7626	52	11.5449	2.57437	7.27899e-40	1.86284e-42	up
comp68742_c0_seq1	681	544	77.3623	58	6.9774	3.47087	2.59674e-111	3.3593e-114	up
comp54500_c0_seq1	567	4104	700.974	291	42.0458	4.05933	0	0	up
comp23048_c0_seq1	314	0.5	0.154212	174	45.3975	-8.20156	2.98947e-32	9.24803e-35	down
comp58503_c0_seq1	1256	3181	245.274	8167	532.704	-1.11894	0	0	down
comp61970_c0_seq2	680	639	91.0059	237	28.553	1.67232	2.81285e-56	5.22099e-59	up
comp33948_c0_seq1	350	42	11.6214	150	35.1104	-1.59511	3.06216e-10	3.00549e-12	down
comp60652_c0_seq12	559	1053	182.429	360	52.7598	1.78982	1.47936e-102	2.0386e-105	up
