# Supplementary material for: RNA sequencing to characterize transcriptional changes of sexual maturation and mating in the female oriental fruit fly Bactrocera dorsalis
Source: BMC Genomics. 2016 Mar 5;17:194. doi: 10.1186/s12864-016-2532-6 (PMC4779581; doi:10.1186/s12864-016-2532-6)
Supplement: Additional file 9: File S2. — Enrichment analysis of KEGG pathways for the differentially expressed genes. (XLS 25 kb) [file 12864_2016_2532_MOESM9_ESM.xls]

## Sheet: mature virgin vs. immature
KEGG_pathway	Cluster frquency	Genome frquency of use	P_value	q_value(BH_adjust)
Nervous system	33 out of 791 genes	137 out of 2390 genes	0.988055	0.999997
Cell growth and death	56 out of 791 genes	123 out of 2390 genes	0.00117702	0.00941619
Metabolism of terpenoids and polyketides	12 out of 791 genes	32 out of 2390 genes	0.232258	0.867263
Signaling molecules and interaction	8 out of 791 genes	57 out of 2390 genes	0.999146	0.999997
Energy metabolism	49 out of 791 genes	151 out of 2390 genes	0.530336	0.999997
Folding, sorting and degradation	100 out of 791 genes	268 out of 2390 genes	0.0529375	0.3388
Cell communication	32 out of 791 genes	123 out of 2390 genes	0.948841	0.999997
Membrane transport	1 out of 791 genes	10 out of 2390 genes	0.893641	0.999997
Excretory system	15 out of 791 genes	59 out of 2390 genes	0.871421	0.999997
Nucleotide metabolism	42 out of 791 genes	117 out of 2390 genes	0.222085	0.867263
Replication and repair	47 out of 791 genes	88 out of 2390 genes	1.97336e-05	0.000265103
Sensory system	10 out of 791 genes	47 out of 2390 genes	0.946928	0.999997
Circulatory system	27 out of 791 genes	75 out of 2390 genes	0.249946	0.867263
Immune system	41 out of 791 genes	155 out of 2390 genes	0.959915	0.999997
Translation	147 out of 791 genes	345 out of 2390 genes	2.48534e-05	0.000265103
Carbohydrate metabolism	69 out of 791 genes	225 out of 2390 genes	0.769163	0.999997
Transport and catabolism	55 out of 791 genes	244 out of 2390 genes	0.999902	0.999997
Glycan biosynthesis and metabolism	18 out of 791 genes	121 out of 2390 genes	0.999997	0.999997
Lipid metabolism	39 out of 791 genes	162 out of 2390 genes	0.99365	0.999997
Endocrine system	65 out of 791 genes	229 out of 2390 genes	0.936938	0.999997
Xenobiotics biodegradation and metabolism	18 out of 791 genes	90 out of 2390 genes	0.996176	0.999997
Cell motility	15 out of 791 genes	52 out of 2390 genes	0.690334	0.999997
Environmental adaptation	10 out of 791 genes	60 out of 2390 genes	0.99678	0.999997
Overview	39 out of 791 genes	132 out of 2390 genes	0.78615	0.999997
Metabolism of cofactors and vitamins	26 out of 791 genes	106 out of 2390 genes	0.967262	0.999997
Amino acid metabolism	48 out of 791 genes	156 out of 2390 genes	0.706994	0.999997
Transcription	89 out of 791 genes	151 out of 2390 genes	4.56108e-12	1.45955e-10
Digestive system	27 out of 791 genes	106 out of 2390 genes	0.947494	0.999997
Signal transduction	125 out of 791 genes	429 out of 2390 genes	0.969822	0.999997
Development	25 out of 791 genes	70 out of 2390 genes	0.27102	0.867263
Metabolism of other amino acids	27 out of 791 genes	80 out of 2390 genes	0.397825	0.999997
Biosynthesis of other secondary metabolites	11 out of 791 genes	27 out of 2390 genes	0.146105	0.779228

## Sheet: mated vs. mature virgin
KEGG_pathway	Cluster frquency	Genome frquency of use	P_value	q_value(BH_adjust)
Nervous system	0 out of 2 genes	137 out of 2390 genes	0.111381	0.144353
Cell growth and death	0 out of 2 genes	123 out of 2390 genes	0.100301	0.144353
Metabolism of terpenoids and polyketides	0 out of 2 genes	32 out of 2390 genes	0.0266045	0.106418
Signaling molecules and interaction	0 out of 2 genes	57 out of 2390 genes	0.0471397	0.122066
Energy metabolism	0 out of 2 genes	151 out of 2390 genes	0.122393	0.144353
Folding, sorting and degradation	0 out of 2 genes	268 out of 2390 genes	0.211735	0.225851
Cell communication	0 out of 2 genes	123 out of 2390 genes	0.100301	0.144353
Membrane transport	0 out of 2 genes	10 out of 2390 genes	0.00835244	0.0553835
Excretory system	0 out of 2 genes	59 out of 2390 genes	0.0487731	0.122066
Nucleotide metabolism	0 out of 2 genes	117 out of 2390 genes	0.0955309	0.144353
Replication and repair	0 out of 2 genes	88 out of 2390 genes	0.0722993	0.131397
Sensory system	0 out of 2 genes	47 out of 2390 genes	0.0389519	0.122066
Circulatory system	0 out of 2 genes	75 out of 2390 genes	0.0617895	0.131397
Immune system	0 out of 2 genes	155 out of 2390 genes	0.125527	0.144353
Translation	0 out of 2 genes	345 out of 2390 genes	0.267917	0.27656
Carbohydrate metabolism	1 out of 2 genes	225 out of 2390 genes	0.00882707	0.0553835
Transport and catabolism	1 out of 2 genes	244 out of 2390 genes	0.0103844	0.0553835
Glycan biosynthesis and metabolism	1 out of 2 genes	121 out of 2390 genes	0.00254304	0.0406886
Lipid metabolism	1 out of 2 genes	162 out of 2390 genes	0.00456801	0.0487254
Endocrine system	0 out of 2 genes	229 out of 2390 genes	0.182487	0.201365
Xenobiotics biodegradation and metabolism	0 out of 2 genes	90 out of 2390 genes	0.0739109	0.131397
Cell motility	0 out of 2 genes	52 out of 2390 genes	0.0430502	0.122066
Environmental adaptation	0 out of 2 genes	60 out of 2390 genes	0.0495892	0.122066
Overview	0 out of 2 genes	132 out of 2390 genes	0.107432	0.144353
Metabolism of cofactors and vitamins	1 out of 2 genes	106 out of 2390 genes	0.00194931	0.0406886
Amino acid metabolism	0 out of 2 genes	156 out of 2390 genes	0.126309	0.144353
Transcription	0 out of 2 genes	151 out of 2390 genes	0.122393	0.144353
Digestive system	0 out of 2 genes	106 out of 2390 genes	0.0867536	0.144353
Signal transduction	0 out of 2 genes	429 out of 2390 genes	0.326838	0.326838
Development	0 out of 2 genes	70 out of 2390 genes	0.0577315	0.131397
Metabolism of other amino acids	0 out of 2 genes	80 out of 2390 genes	0.0658387	0.131397
Biosynthesis of other secondary metabolites	0 out of 2 genes	27 out of 2390 genes	0.0224712	0.102725
